# Supplementary material for: Chryseobacterium schmidteae sp. nov. a novel bacterial species isolated from planarian Schmidtea mediterranea
Source: Sci Rep. 2021 May 26;11:11002. doi: 10.1038/s41598-021-90562-3 (PMC8155073; doi:10.1038/s41598-021-90562-3)
Supplement: Supplementary file 1 — Supplementary Information. [file 41598_2021_90562_MOESM1_ESM.xlsx]

## Sheet: gene of all species
Gene	Non-unique Gene name	Annotation	No. isolates	No. sequences	Avg sequences per isolate	Genome Fragment	Order within Fragment	Accessory Fragment	Accessory Order with Fragment	QC	Min group size nuc	Max group size nuc	Avg group size nuc	Marseille-P9602.fasta	Chryseobacterium_aquaticum.fasta	Chryseobacterium_aureum.fasta	Chryseobacterium_balustinum.fasta	Chryseobacterium_formosense.fasta	Chryseobacterium_indoltheticum.fasta	Chryseobacterium_lactis.fasta	Chryseobacterium_piscium.fasta	Chryseobacterium_scophthalmum.fasta	Chryseobacterium_soldanellicola.fasta	Chryseobacterium_taihuense.fasta	Chryseobacterium_ureilyticum.fasta
wbnK		O-antigen biosynthesis glycosyltransferase WbnK	2	2	1	23	8530	1	5788		881	881	881	Marseille-P9602.fasta_00001								Chryseobacterium_scophthalmum.fasta_02754
arnC_10		Undecaprenyl-phosphate 4-deoxy-4-formamido-L-arabinose transferase	2	2	1	23	8531	1	5789		1025	1025	1025	Marseille-P9602.fasta_00002								Chryseobacterium_scophthalmum.fasta_02753
gmd_1		GDP-mannose 4,6-dehydratase	5	5	1	23	8567	1	6000		1070	1082	1076	Marseille-P9602.fasta_00003			Chryseobacterium_balustinum.fasta_00655	Chryseobacterium_formosense.fasta_00040				Chryseobacterium_scophthalmum.fasta_03128		Chryseobacterium_taihuense.fasta_01217
aaeA		p-hydroxybenzoic acid efflux pump subunit AaeA	1	1	1	23	2165	1	7576		1274	1274	1274											Chryseobacterium_taihuense.fasta_00111
group_4482	arnC_6	Undecaprenyl-phosphate 4-deoxy-4-formamido-L-arabinose transferase	4	4	1	23	8564	1	5916		890	989	914	Marseille-P9602.fasta_00005					Chryseobacterium_indoltheticum.fasta_00624		Chryseobacterium_piscium.fasta_00172	Chryseobacterium_scophthalmum.fasta_02751
group_4481		hypothetical protein	4	4	1	23	8558	1	5917		344	1094	906	Marseille-P9602.fasta_00006					Chryseobacterium_indoltheticum.fasta_00623		Chryseobacterium_piscium.fasta_00171	Chryseobacterium_scophthalmum.fasta_02750
group_4480	mshA_3	D-inositol-3-phosphate glycosyltransferase	4	4	1	23	8557	1	5918		1121	1124	1123	Marseille-P9602.fasta_00007					Chryseobacterium_indoltheticum.fasta_00622		Chryseobacterium_piscium.fasta_00170	Chryseobacterium_scophthalmum.fasta_02749
group_4289	arnC_3	Undecaprenyl-phosphate 4-deoxy-4-formamido-L-arabinose transferase	4	4	1	23	8556	1	5994		863	875	871	Marseille-P9602.fasta_00008			Chryseobacterium_balustinum.fasta_00658				Chryseobacterium_piscium.fasta_00169	Chryseobacterium_scophthalmum.fasta_02748
group_13238		hypothetical protein	4	4	1	23	8554	1	5993		767	770	767	Marseille-P9602.fasta_00009			Chryseobacterium_balustinum.fasta_00659				Chryseobacterium_piscium.fasta_00168	Chryseobacterium_scophthalmum.fasta_02747
group_4290		hypothetical protein	5	5	1	23	8553	1	5992		782	788	783	Marseille-P9602.fasta_00010			Chryseobacterium_balustinum.fasta_00660		Chryseobacterium_indoltheticum.fasta_00620		Chryseobacterium_piscium.fasta_00167	Chryseobacterium_scophthalmum.fasta_02746
sacA		UDP-N-acetylglucosamine 2-epimerase	5	5	1	23	8552	1	5990		1079	1082	1079	Marseille-P9602.fasta_00011			Chryseobacterium_balustinum.fasta_00661		Chryseobacterium_indoltheticum.fasta_00618		Chryseobacterium_piscium.fasta_00166	Chryseobacterium_scophthalmum.fasta_02745
group_2955	fcl_1	hypothetical protein	7	7	1	23	8551	1	5988		677	686	682	Marseille-P9602.fasta_00012	Chryseobacterium_aquaticum.fasta_00740		Chryseobacterium_balustinum.fasta_00662	Chryseobacterium_formosense.fasta_01589	Chryseobacterium_indoltheticum.fasta_00617		Chryseobacterium_piscium.fasta_00165	Chryseobacterium_scophthalmum.fasta_02744
arnC_4		Undecaprenyl-phosphate 4-deoxy-4-formamido-L-arabinose transferase	6	6	1	23	8543	1	5984		1010	1124	1041	Marseille-P9602.fasta_00013	Chryseobacterium_aquaticum.fasta_00739		Chryseobacterium_balustinum.fasta_00664		Chryseobacterium_indoltheticum.fasta_00614		Chryseobacterium_piscium.fasta_00163	Chryseobacterium_scophthalmum.fasta_02740
epsH		Putative glycosyltransferase EpsH	7	7	1	23	8542	1	5983		998	1007	1000	Marseille-P9602.fasta_00014	Chryseobacterium_aquaticum.fasta_00738		Chryseobacterium_balustinum.fasta_00665	Chryseobacterium_formosense.fasta_01586	Chryseobacterium_indoltheticum.fasta_00613		Chryseobacterium_piscium.fasta_00162	Chryseobacterium_scophthalmum.fasta_02739
aat_2		Leucyl/phenylalanyl-tRNA--protein transferase	1	1	1	23	15926	1591	1		305	305	305	Marseille-P9602.fasta_01440
group_2953		hypothetical protein	6	6	1	23	14213	1	5980		776	776	776	Marseille-P9602.fasta_00016	Chryseobacterium_aquaticum.fasta_00733		Chryseobacterium_balustinum.fasta_00668		Chryseobacterium_indoltheticum.fasta_00611		Chryseobacterium_piscium.fasta_00159	Chryseobacterium_scophthalmum.fasta_02736
mshA_3		D-inositol-3-phosphate glycosyltransferase	7	7	1	23	14215	1	5976		1154	1154	1154	Marseille-P9602.fasta_00017	Chryseobacterium_aquaticum.fasta_00732		Chryseobacterium_balustinum.fasta_00669	Chryseobacterium_formosense.fasta_01583	Chryseobacterium_indoltheticum.fasta_00610		Chryseobacterium_piscium.fasta_00158	Chryseobacterium_scophthalmum.fasta_02735
group_2561	arnC_3	Undecaprenyl-phosphate 4-deoxy-4-formamido-L-arabinose transferase	7	7	1	23	14218	1	5975		893	899	896	Marseille-P9602.fasta_00018	Chryseobacterium_aquaticum.fasta_00731		Chryseobacterium_balustinum.fasta_00670	Chryseobacterium_formosense.fasta_01582	Chryseobacterium_indoltheticum.fasta_00609		Chryseobacterium_piscium.fasta_00157	Chryseobacterium_scophthalmum.fasta_02734
pglH		GalNAc-alpha-(1->4)-GalNAc-alpha-(1->3)-diNAcBac-PP-undecaprenol alpha-1,4-N-acetyl-D-galactosaminyltransferase	5	5	1	23	14222	1	5974		1139	1148	1144	Marseille-P9602.fasta_00019			Chryseobacterium_balustinum.fasta_00671		Chryseobacterium_indoltheticum.fasta_00608		Chryseobacterium_piscium.fasta_00156	Chryseobacterium_scophthalmum.fasta_02733
abaF		Fosfomycin resistance protein AbaF	1	1	1	23	4479	507	2		1367	1367	1367			Chryseobacterium_aureum.fasta_00988
pglJ_1		N-acetylgalactosamine-N,N'-diacetylbacillosaminyl-diphospho-undecaprenol 4-alpha-N-acetylgalactosaminyltransferase	11	11	1	23	14229	1	5972		1145	1193	1153	Marseille-P9602.fasta_00021	Chryseobacterium_aquaticum.fasta_00727	Chryseobacterium_aureum.fasta_03340	Chryseobacterium_balustinum.fasta_00674	Chryseobacterium_formosense.fasta_01581	Chryseobacterium_indoltheticum.fasta_00606	Chryseobacterium_lactis.fasta_01455	Chryseobacterium_piscium.fasta_00154	Chryseobacterium_scophthalmum.fasta_02732	Chryseobacterium_soldanellicola.fasta_01267		Chryseobacterium_ureilyticum.fasta_02405
dapH_2		2,3,4,5-tetrahydropyridine-2,6-dicarboxylate N-acetyltransferase	12	12	1	23	14230				551	575	556	Marseille-P9602.fasta_00022	Chryseobacterium_aquaticum.fasta_00726	Chryseobacterium_aureum.fasta_03339	Chryseobacterium_balustinum.fasta_00675	Chryseobacterium_formosense.fasta_01580	Chryseobacterium_indoltheticum.fasta_00605	Chryseobacterium_lactis.fasta_01454	Chryseobacterium_piscium.fasta_00153	Chryseobacterium_scophthalmum.fasta_02731	Chryseobacterium_soldanellicola.fasta_01268	Chryseobacterium_taihuense.fasta_01516	Chryseobacterium_ureilyticum.fasta_02404
can		Carbonic anhydrase 2	12	12	1	23	14231				665	683	669	Marseille-P9602.fasta_00023	Chryseobacterium_aquaticum.fasta_00718	Chryseobacterium_aureum.fasta_03336	Chryseobacterium_balustinum.fasta_00676	Chryseobacterium_formosense.fasta_01579	Chryseobacterium_indoltheticum.fasta_00604	Chryseobacterium_lactis.fasta_01453	Chryseobacterium_piscium.fasta_00152	Chryseobacterium_scophthalmum.fasta_02730	Chryseobacterium_soldanellicola.fasta_01269	Chryseobacterium_taihuense.fasta_01515	Chryseobacterium_ureilyticum.fasta_02401
group_2483		hypothetical protein	10	10	1	23	14232	678	1		299	299	299	Marseille-P9602.fasta_00024		Chryseobacterium_aureum.fasta_03335	Chryseobacterium_balustinum.fasta_00677	Chryseobacterium_formosense.fasta_01578	Chryseobacterium_indoltheticum.fasta_00603	Chryseobacterium_lactis.fasta_01452	Chryseobacterium_piscium.fasta_00151	Chryseobacterium_scophthalmum.fasta_02729	Chryseobacterium_soldanellicola.fasta_01270		Chryseobacterium_ureilyticum.fasta_02400
group_845		hypothetical protein	12	12	1	23	14234				1586	1595	1592	Marseille-P9602.fasta_00025	Chryseobacterium_aquaticum.fasta_00716	Chryseobacterium_aureum.fasta_03334	Chryseobacterium_balustinum.fasta_00678	Chryseobacterium_formosense.fasta_01577	Chryseobacterium_indoltheticum.fasta_00602	Chryseobacterium_lactis.fasta_01451	Chryseobacterium_piscium.fasta_00150	Chryseobacterium_scophthalmum.fasta_02728	Chryseobacterium_soldanellicola.fasta_01271	Chryseobacterium_taihuense.fasta_01514	Chryseobacterium_ureilyticum.fasta_02399
mtcA2		Carbonic anhydrase 2	9	9	1	23	14235	570	1		635	635	635	Marseille-P9602.fasta_00026		Chryseobacterium_aureum.fasta_03333	Chryseobacterium_balustinum.fasta_00679	Chryseobacterium_formosense.fasta_01576	Chryseobacterium_indoltheticum.fasta_00601	Chryseobacterium_lactis.fasta_01450	Chryseobacterium_piscium.fasta_00149	Chryseobacterium_scophthalmum.fasta_02727			Chryseobacterium_ureilyticum.fasta_02398
pth		Peptidyl-tRNA hydrolase	12	12	1	23	14236				563	563	563	Marseille-P9602.fasta_00027	Chryseobacterium_aquaticum.fasta_00715	Chryseobacterium_aureum.fasta_03332	Chryseobacterium_balustinum.fasta_00680	Chryseobacterium_formosense.fasta_01575	Chryseobacterium_indoltheticum.fasta_00600	Chryseobacterium_lactis.fasta_01449	Chryseobacterium_piscium.fasta_00148	Chryseobacterium_scophthalmum.fasta_02726	Chryseobacterium_soldanellicola.fasta_01273	Chryseobacterium_taihuense.fasta_01513	Chryseobacterium_ureilyticum.fasta_02397
group_2862		hypothetical protein	7	7	1	23	14238	708	3		920	938	928	Marseille-P9602.fasta_00028			Chryseobacterium_balustinum.fasta_00681	Chryseobacterium_formosense.fasta_01574	Chryseobacterium_indoltheticum.fasta_00599		Chryseobacterium_piscium.fasta_00147	Chryseobacterium_scophthalmum.fasta_02725		Chryseobacterium_taihuense.fasta_01512
acdA_4		Acyl-CoA dehydrogenase	1	1	1	23	4688	1	7339		1160	1160	1160							Chryseobacterium_lactis.fasta_03723
group_3233		hypothetical protein	6	6	1	23	14240	708	1		893	917	901	Marseille-P9602.fasta_00030			Chryseobacterium_balustinum.fasta_00682	Chryseobacterium_formosense.fasta_01573	Chryseobacterium_indoltheticum.fasta_00598		Chryseobacterium_piscium.fasta_00146	Chryseobacterium_scophthalmum.fasta_02724
mfd		Transcription-repair-coupling factor	12	12	1	23	14251				3359	3455	3378	Marseille-P9602.fasta_00031	Chryseobacterium_aquaticum.fasta_00712	Chryseobacterium_aureum.fasta_03325	Chryseobacterium_balustinum.fasta_00683	Chryseobacterium_formosense.fasta_01572	Chryseobacterium_indoltheticum.fasta_00597	Chryseobacterium_lactis.fasta_01440	Chryseobacterium_piscium.fasta_00145	Chryseobacterium_scophthalmum.fasta_02723	Chryseobacterium_soldanellicola.fasta_01278	Chryseobacterium_taihuense.fasta_01510	Chryseobacterium_ureilyticum.fasta_02391
group_1344		hypothetical protein	12	12	1	23	14255				389	395	390	Marseille-P9602.fasta_00032	Chryseobacterium_aquaticum.fasta_00711	Chryseobacterium_aureum.fasta_03324	Chryseobacterium_balustinum.fasta_00684	Chryseobacterium_formosense.fasta_01571	Chryseobacterium_indoltheticum.fasta_00596	Chryseobacterium_lactis.fasta_01439	Chryseobacterium_piscium.fasta_00144	Chryseobacterium_scophthalmum.fasta_02721	Chryseobacterium_soldanellicola.fasta_01280	Chryseobacterium_taihuense.fasta_01509	Chryseobacterium_ureilyticum.fasta_02390
group_3703		hypothetical protein	4	4	1	23	14179	129	2		1607	1850	1789	Marseille-P9602.fasta_00033			Chryseobacterium_balustinum.fasta_00685				Chryseobacterium_piscium.fasta_00143	Chryseobacterium_scophthalmum.fasta_02720
group_2190		hypothetical protein	8	8	1	23	14256	129	3		245	257	250	Marseille-P9602.fasta_00034	Chryseobacterium_aquaticum.fasta_00710		Chryseobacterium_balustinum.fasta_00686	Chryseobacterium_formosense.fasta_01570	Chryseobacterium_indoltheticum.fasta_00595		Chryseobacterium_piscium.fasta_00142	Chryseobacterium_scophthalmum.fasta_02718		Chryseobacterium_taihuense.fasta_01508
group_843		hypothetical protein	12	12	1	23	14257				1499	1499	1499	Marseille-P9602.fasta_00035	Chryseobacterium_aquaticum.fasta_00709	Chryseobacterium_aureum.fasta_03322	Chryseobacterium_balustinum.fasta_00687	Chryseobacterium_formosense.fasta_01569	Chryseobacterium_indoltheticum.fasta_00594	Chryseobacterium_lactis.fasta_01436	Chryseobacterium_piscium.fasta_00141	Chryseobacterium_scophthalmum.fasta_02717	Chryseobacterium_soldanellicola.fasta_01282	Chryseobacterium_taihuense.fasta_01507	Chryseobacterium_ureilyticum.fasta_02388
group_3234		hypothetical protein	6	6	1	23	14258	773	1		377	377	377	Marseille-P9602.fasta_00036			Chryseobacterium_balustinum.fasta_00688	Chryseobacterium_formosense.fasta_01568	Chryseobacterium_indoltheticum.fasta_00593		Chryseobacterium_piscium.fasta_00140	Chryseobacterium_scophthalmum.fasta_02716
group_2189		hypothetical protein	12	12	1	23	14259				362	362	362	Marseille-P9602.fasta_00037	Chryseobacterium_aquaticum.fasta_00708	Chryseobacterium_aureum.fasta_03321	Chryseobacterium_balustinum.fasta_00689	Chryseobacterium_formosense.fasta_01567	Chryseobacterium_indoltheticum.fasta_00592	Chryseobacterium_lactis.fasta_01435	Chryseobacterium_piscium.fasta_00139	Chryseobacterium_scophthalmum.fasta_02715	Chryseobacterium_soldanellicola.fasta_01283	Chryseobacterium_taihuense.fasta_01506	Chryseobacterium_ureilyticum.fasta_02387
entS		Enterobactin exporter EntS	12	12	1	23	14261				1235	1235	1235	Marseille-P9602.fasta_00038	Chryseobacterium_aquaticum.fasta_00707	Chryseobacterium_aureum.fasta_03320	Chryseobacterium_balustinum.fasta_00690	Chryseobacterium_formosense.fasta_01566	Chryseobacterium_indoltheticum.fasta_00591	Chryseobacterium_lactis.fasta_01434	Chryseobacterium_piscium.fasta_00138	Chryseobacterium_scophthalmum.fasta_02714	Chryseobacterium_soldanellicola.fasta_01284	Chryseobacterium_taihuense.fasta_01505	Chryseobacterium_ureilyticum.fasta_02386
group_3235		hypothetical protein	6	6	1	23	14262	65	4		2078	2102	2082	Marseille-P9602.fasta_00039			Chryseobacterium_balustinum.fasta_00691	Chryseobacterium_formosense.fasta_01565	Chryseobacterium_indoltheticum.fasta_00590		Chryseobacterium_piscium.fasta_00137	Chryseobacterium_scophthalmum.fasta_02713
group_4546		hypothetical protein	3	3	1	23	14177	65	3		2069	2081	2073	Marseille-P9602.fasta_00040	Chryseobacterium_aquaticum.fasta_00705							Chryseobacterium_scophthalmum.fasta_02712
dnaC		Replicative DNA helicase	12	12	1	23	14264				1571	1604	1582	Marseille-P9602.fasta_00041	Chryseobacterium_aquaticum.fasta_00704	Chryseobacterium_aureum.fasta_03316	Chryseobacterium_balustinum.fasta_00693	Chryseobacterium_formosense.fasta_01563	Chryseobacterium_indoltheticum.fasta_00588	Chryseobacterium_lactis.fasta_01430	Chryseobacterium_piscium.fasta_00135	Chryseobacterium_scophthalmum.fasta_02711	Chryseobacterium_soldanellicola.fasta_01287	Chryseobacterium_taihuense.fasta_01502	Chryseobacterium_ureilyticum.fasta_02382
rnhA		Ribonuclease HI	12	12	1	23	14266				476	476	476	Marseille-P9602.fasta_00042	Chryseobacterium_aquaticum.fasta_00703	Chryseobacterium_aureum.fasta_03314	Chryseobacterium_balustinum.fasta_00694	Chryseobacterium_formosense.fasta_01562	Chryseobacterium_indoltheticum.fasta_00587	Chryseobacterium_lactis.fasta_01429	Chryseobacterium_piscium.fasta_00134	Chryseobacterium_scophthalmum.fasta_02710	Chryseobacterium_soldanellicola.fasta_01288	Chryseobacterium_taihuense.fasta_01501	Chryseobacterium_ureilyticum.fasta_02381
group_132		hypothetical protein	8	8	1	23	14268	74	5		2255	2261	2256	Marseille-P9602.fasta_00043		Chryseobacterium_aureum.fasta_03313	Chryseobacterium_balustinum.fasta_00695		Chryseobacterium_indoltheticum.fasta_00585	Chryseobacterium_lactis.fasta_01428	Chryseobacterium_piscium.fasta_00133	Chryseobacterium_scophthalmum.fasta_02709			Chryseobacterium_ureilyticum.fasta_02380
group_2066		hypothetical protein	10	10	1	23	14304	74	4		2258	2273	2265	Marseille-P9602.fasta_00044		Chryseobacterium_aureum.fasta_03312	Chryseobacterium_balustinum.fasta_00696	Chryseobacterium_formosense.fasta_01560	Chryseobacterium_indoltheticum.fasta_00584	Chryseobacterium_lactis.fasta_01427	Chryseobacterium_piscium.fasta_00132	Chryseobacterium_scophthalmum.fasta_02708	Chryseobacterium_soldanellicola.fasta_01290		Chryseobacterium_ureilyticum.fasta_02379
group_1341		hypothetical protein	12	12	1	23	14303				425	494	474	Marseille-P9602.fasta_00045	Chryseobacterium_aquaticum.fasta_00688	Chryseobacterium_aureum.fasta_03297	Chryseobacterium_balustinum.fasta_00698	Chryseobacterium_formosense.fasta_01545	Chryseobacterium_indoltheticum.fasta_00583	Chryseobacterium_lactis.fasta_01403	Chryseobacterium_piscium.fasta_00131	Chryseobacterium_scophthalmum.fasta_02707	Chryseobacterium_soldanellicola.fasta_01306	Chryseobacterium_taihuense.fasta_01486	Chryseobacterium_ureilyticum.fasta_02365
group_1342		hypothetical protein	12	12	1	23	14288				749	752	751	Marseille-P9602.fasta_00046	Chryseobacterium_aquaticum.fasta_00689	Chryseobacterium_aureum.fasta_03298	Chryseobacterium_balustinum.fasta_00699	Chryseobacterium_formosense.fasta_01546	Chryseobacterium_indoltheticum.fasta_00582	Chryseobacterium_lactis.fasta_01404	Chryseobacterium_piscium.fasta_00130	Chryseobacterium_scophthalmum.fasta_02706	Chryseobacterium_soldanellicola.fasta_01305	Chryseobacterium_taihuense.fasta_01487	Chryseobacterium_ureilyticum.fasta_02366
murU		N-acetylmuramate alpha-1-phosphate uridylyltransferase	12	12	1	23	14287				713	713	713	Marseille-P9602.fasta_00047	Chryseobacterium_aquaticum.fasta_00690	Chryseobacterium_aureum.fasta_03299	Chryseobacterium_balustinum.fasta_00700	Chryseobacterium_formosense.fasta_01547	Chryseobacterium_indoltheticum.fasta_00581	Chryseobacterium_lactis.fasta_01405	Chryseobacterium_piscium.fasta_00129	Chryseobacterium_scophthalmum.fasta_02705	Chryseobacterium_soldanellicola.fasta_01304	Chryseobacterium_taihuense.fasta_01488	Chryseobacterium_ureilyticum.fasta_02367
yvcJ		Nucleotide-binding protein YvcJ	12	12	1	23	14286				407	416	410	Marseille-P9602.fasta_00048	Chryseobacterium_aquaticum.fasta_00691	Chryseobacterium_aureum.fasta_03300	Chryseobacterium_balustinum.fasta_00701	Chryseobacterium_formosense.fasta_01548	Chryseobacterium_indoltheticum.fasta_00580	Chryseobacterium_lactis.fasta_01406	Chryseobacterium_piscium.fasta_00128	Chryseobacterium_scophthalmum.fasta_02704	Chryseobacterium_soldanellicola.fasta_01303	Chryseobacterium_taihuense.fasta_01489	Chryseobacterium_ureilyticum.fasta_02368
thrB_1		Homoserine kinase	12	12	1	23	14285				1016	1025	1020	Marseille-P9602.fasta_00049	Chryseobacterium_aquaticum.fasta_00692	Chryseobacterium_aureum.fasta_03301	Chryseobacterium_balustinum.fasta_00702	Chryseobacterium_formosense.fasta_01549	Chryseobacterium_indoltheticum.fasta_00579	Chryseobacterium_lactis.fasta_01407	Chryseobacterium_piscium.fasta_00127	Chryseobacterium_scophthalmum.fasta_02703	Chryseobacterium_soldanellicola.fasta_01302	Chryseobacterium_taihuense.fasta_01490	Chryseobacterium_ureilyticum.fasta_02369
group_395		hypothetical protein	12	12	1	23	14284				521	530	529	Marseille-P9602.fasta_00050	Chryseobacterium_aquaticum.fasta_00693	Chryseobacterium_aureum.fasta_03302	Chryseobacterium_balustinum.fasta_00703	Chryseobacterium_formosense.fasta_01550	Chryseobacterium_indoltheticum.fasta_00578	Chryseobacterium_lactis.fasta_01408	Chryseobacterium_piscium.fasta_00126	Chryseobacterium_scophthalmum.fasta_02702	Chryseobacterium_soldanellicola.fasta_01301	Chryseobacterium_taihuense.fasta_01491	Chryseobacterium_ureilyticum.fasta_02370
group_396		hypothetical protein	12	12	1	23	14283				434	446	441	Marseille-P9602.fasta_00051	Chryseobacterium_aquaticum.fasta_00694	Chryseobacterium_aureum.fasta_03303	Chryseobacterium_balustinum.fasta_00704	Chryseobacterium_formosense.fasta_01551	Chryseobacterium_indoltheticum.fasta_00577	Chryseobacterium_lactis.fasta_01409	Chryseobacterium_piscium.fasta_00125	Chryseobacterium_scophthalmum.fasta_02701	Chryseobacterium_soldanellicola.fasta_01300	Chryseobacterium_taihuense.fasta_01492	Chryseobacterium_ureilyticum.fasta_02371
fieF		Ferrous-iron efflux pump FieF	12	12	1	23	14282				992	998	995	Marseille-P9602.fasta_00052	Chryseobacterium_aquaticum.fasta_00695	Chryseobacterium_aureum.fasta_03304	Chryseobacterium_balustinum.fasta_00705	Chryseobacterium_formosense.fasta_01552	Chryseobacterium_indoltheticum.fasta_00576	Chryseobacterium_lactis.fasta_01410	Chryseobacterium_piscium.fasta_00124	Chryseobacterium_scophthalmum.fasta_02700	Chryseobacterium_soldanellicola.fasta_01298	Chryseobacterium_taihuense.fasta_01493	Chryseobacterium_ureilyticum.fasta_02372
asd_1		Aspartate-semialdehyde dehydrogenase	12	12	1	23	14281				989	992	991	Marseille-P9602.fasta_00053	Chryseobacterium_aquaticum.fasta_00696	Chryseobacterium_aureum.fasta_03305	Chryseobacterium_balustinum.fasta_00706	Chryseobacterium_formosense.fasta_01553	Chryseobacterium_indoltheticum.fasta_00575	Chryseobacterium_lactis.fasta_01411	Chryseobacterium_piscium.fasta_00123	Chryseobacterium_scophthalmum.fasta_02699	Chryseobacterium_soldanellicola.fasta_01297	Chryseobacterium_taihuense.fasta_01494	Chryseobacterium_ureilyticum.fasta_02373
group_1657		hypothetical protein	10	10	1	23	14280	373	10		431	440	433	Marseille-P9602.fasta_00054		Chryseobacterium_aureum.fasta_03306	Chryseobacterium_balustinum.fasta_00707	Chryseobacterium_formosense.fasta_01554	Chryseobacterium_indoltheticum.fasta_00574	Chryseobacterium_lactis.fasta_01412	Chryseobacterium_piscium.fasta_00122	Chryseobacterium_scophthalmum.fasta_02698	Chryseobacterium_soldanellicola.fasta_01296		Chryseobacterium_ureilyticum.fasta_02374
acm		Lysozyme M1	1	1	1	23	5719	1	8104		650	650	650	Marseille-P9602.fasta_02181
nadC		putative nicotinate-nucleotide pyrophosphorylase [carboxylating]	12	12	1	23	14166				860	860	860	Marseille-P9602.fasta_00056	Chryseobacterium_aquaticum.fasta_00699	Chryseobacterium_aureum.fasta_03308	Chryseobacterium_balustinum.fasta_00709	Chryseobacterium_formosense.fasta_01556	Chryseobacterium_indoltheticum.fasta_00572	Chryseobacterium_lactis.fasta_01424	Chryseobacterium_piscium.fasta_00120	Chryseobacterium_scophthalmum.fasta_02696	Chryseobacterium_soldanellicola.fasta_01294	Chryseobacterium_taihuense.fasta_01497	Chryseobacterium_ureilyticum.fasta_02376
nadB		L-aspartate oxidase	12	12	1	23	14167				1571	1577	1574	Marseille-P9602.fasta_00057	Chryseobacterium_aquaticum.fasta_00700	Chryseobacterium_aureum.fasta_03310	Chryseobacterium_balustinum.fasta_00710	Chryseobacterium_formosense.fasta_01558	Chryseobacterium_indoltheticum.fasta_00571	Chryseobacterium_lactis.fasta_01425	Chryseobacterium_piscium.fasta_00119	Chryseobacterium_scophthalmum.fasta_02694	Chryseobacterium_soldanellicola.fasta_01293	Chryseobacterium_taihuense.fasta_01498	Chryseobacterium_ureilyticum.fasta_02377
yfkO_1		Putative NAD(P)H nitroreductase	12	12	1	23	14306				626	629	628	Marseille-P9602.fasta_00058	Chryseobacterium_aquaticum.fasta_00701	Chryseobacterium_aureum.fasta_03311	Chryseobacterium_balustinum.fasta_00711	Chryseobacterium_formosense.fasta_01559	Chryseobacterium_indoltheticum.fasta_00570	Chryseobacterium_lactis.fasta_01426	Chryseobacterium_piscium.fasta_00118	Chryseobacterium_scophthalmum.fasta_02693	Chryseobacterium_soldanellicola.fasta_01292	Chryseobacterium_taihuense.fasta_01499	Chryseobacterium_ureilyticum.fasta_02378
acpM		Meromycolate extension acyl carrier protein	1	1	1	23	8229	1	368		248	248	248							Chryseobacterium_lactis.fasta_03952
group_2077		hypothetical protein	9	9	1	23	14308	12	30		2729	2780	2746	Marseille-P9602.fasta_00060			Chryseobacterium_balustinum.fasta_00713	Chryseobacterium_formosense.fasta_01543	Chryseobacterium_indoltheticum.fasta_00568	Chryseobacterium_lactis.fasta_01392	Chryseobacterium_piscium.fasta_00116	Chryseobacterium_scophthalmum.fasta_02691		Chryseobacterium_taihuense.fasta_00475	Chryseobacterium_ureilyticum.fasta_02363
group_2078		hypothetical protein	9	9	1	23	14310	12	27		1199	1253	1217	Marseille-P9602.fasta_00061			Chryseobacterium_balustinum.fasta_00714	Chryseobacterium_formosense.fasta_01542	Chryseobacterium_indoltheticum.fasta_00567	Chryseobacterium_lactis.fasta_01391	Chryseobacterium_piscium.fasta_00115	Chryseobacterium_scophthalmum.fasta_02690		Chryseobacterium_taihuense.fasta_00474	Chryseobacterium_ureilyticum.fasta_02362
group_2065		hypothetical protein	9	9	1	23	14311	12	26		419	422	419	Marseille-P9602.fasta_00062		Chryseobacterium_aureum.fasta_03285	Chryseobacterium_balustinum.fasta_00715		Chryseobacterium_indoltheticum.fasta_00566	Chryseobacterium_lactis.fasta_01390	Chryseobacterium_piscium.fasta_00114	Chryseobacterium_scophthalmum.fasta_02689	Chryseobacterium_soldanellicola.fasta_01311		Chryseobacterium_ureilyticum.fasta_02361
group_1206		hypothetical protein	2	2	1	23	14313	12	23		680	680	680	Marseille-P9602.fasta_00063							Chryseobacterium_piscium.fasta_00113
acr3_4		Arsenical-resistance protein Acr3	1	1	1	23	9544	1	3059		1043	1043	1043												Chryseobacterium_ureilyticum.fasta_04399
acrR		HTH-type transcriptional regulator AcrR	1	1	1	23	15261	1	4332		581	581	581				Chryseobacterium_balustinum.fasta_02427
group_1204		hypothetical protein	2	2	1	23	14315	12	20		659	950	804	Marseille-P9602.fasta_00066							Chryseobacterium_piscium.fasta_00112
group_6859		hypothetical protein	2	2	1	23	14316	12	19		1685	1685	1685	Marseille-P9602.fasta_00067							Chryseobacterium_piscium.fasta_00111
sodA_1		Superoxide dismutase [Mn]	12	12	1	23	14318				596	596	596	Marseille-P9602.fasta_00068	Chryseobacterium_aquaticum.fasta_00684	Chryseobacterium_aureum.fasta_03284	Chryseobacterium_balustinum.fasta_00716	Chryseobacterium_formosense.fasta_01540	Chryseobacterium_indoltheticum.fasta_00565	Chryseobacterium_lactis.fasta_01387	Chryseobacterium_piscium.fasta_00110	Chryseobacterium_scophthalmum.fasta_02688	Chryseobacterium_soldanellicola.fasta_01312	Chryseobacterium_taihuense.fasta_00507	Chryseobacterium_ureilyticum.fasta_02360
group_4293		hypothetical protein	4	4	1	23	14317	832	1		590	593	592	Marseille-P9602.fasta_00069			Chryseobacterium_balustinum.fasta_00717				Chryseobacterium_piscium.fasta_00109	Chryseobacterium_scophthalmum.fasta_02687
rho		Transcription termination factor Rho	12	12	1	23	14319				1814	1922	1866	Marseille-P9602.fasta_00070	Chryseobacterium_aquaticum.fasta_00683	Chryseobacterium_aureum.fasta_03283	Chryseobacterium_balustinum.fasta_00718	Chryseobacterium_formosense.fasta_01539	Chryseobacterium_indoltheticum.fasta_00564	Chryseobacterium_lactis.fasta_01385	Chryseobacterium_piscium.fasta_00108	Chryseobacterium_scophthalmum.fasta_02686	Chryseobacterium_soldanellicola.fasta_01313	Chryseobacterium_taihuense.fasta_00506	Chryseobacterium_ureilyticum.fasta_02359
group_1340		hypothetical protein	12	12	1	23	14320				389	389	389	Marseille-P9602.fasta_00071	Chryseobacterium_aquaticum.fasta_00682	Chryseobacterium_aureum.fasta_03282	Chryseobacterium_balustinum.fasta_00719	Chryseobacterium_formosense.fasta_01538	Chryseobacterium_indoltheticum.fasta_00563	Chryseobacterium_lactis.fasta_01384	Chryseobacterium_piscium.fasta_00107	Chryseobacterium_scophthalmum.fasta_02685	Chryseobacterium_soldanellicola.fasta_01314	Chryseobacterium_taihuense.fasta_00505	Chryseobacterium_ureilyticum.fasta_02358
group_392		hypothetical protein	12	12	1	23	14321				920	1022	931	Marseille-P9602.fasta_00072	Chryseobacterium_aquaticum.fasta_00681	Chryseobacterium_aureum.fasta_03281	Chryseobacterium_balustinum.fasta_00720	Chryseobacterium_formosense.fasta_01537	Chryseobacterium_indoltheticum.fasta_00562	Chryseobacterium_lactis.fasta_01383	Chryseobacterium_piscium.fasta_00106	Chryseobacterium_scophthalmum.fasta_02684	Chryseobacterium_soldanellicola.fasta_01315	Chryseobacterium_taihuense.fasta_00504	Chryseobacterium_ureilyticum.fasta_02357
msbA		Lipid A export ATP-binding/permease protein MsbA	11	11	1	23	14322	238	1		1838	1838	1838	Marseille-P9602.fasta_00073	Chryseobacterium_aquaticum.fasta_00680	Chryseobacterium_aureum.fasta_03280	Chryseobacterium_balustinum.fasta_00721		Chryseobacterium_indoltheticum.fasta_00561	Chryseobacterium_lactis.fasta_01382	Chryseobacterium_piscium.fasta_00105	Chryseobacterium_scophthalmum.fasta_02683	Chryseobacterium_soldanellicola.fasta_01316	Chryseobacterium_taihuense.fasta_00503	Chryseobacterium_ureilyticum.fasta_02356
group_391		hypothetical protein	12	12	1	23	14323				347	350	347	Marseille-P9602.fasta_00074	Chryseobacterium_aquaticum.fasta_00679	Chryseobacterium_aureum.fasta_03279	Chryseobacterium_balustinum.fasta_00722	Chryseobacterium_formosense.fasta_01535	Chryseobacterium_indoltheticum.fasta_00560	Chryseobacterium_lactis.fasta_01381	Chryseobacterium_piscium.fasta_00104	Chryseobacterium_scophthalmum.fasta_02682	Chryseobacterium_soldanellicola.fasta_01317	Chryseobacterium_taihuense.fasta_00502	Chryseobacterium_ureilyticum.fasta_02355
group_3236		hypothetical protein	6	6	1	23	14324	1	245		1037	1409	1292	Marseille-P9602.fasta_00075			Chryseobacterium_balustinum.fasta_00723	Chryseobacterium_formosense.fasta_01534			Chryseobacterium_piscium.fasta_00103	Chryseobacterium_scophthalmum.fasta_02676	Chryseobacterium_soldanellicola.fasta_03734
psd		Phosphatidylserine decarboxylase proenzyme	12	12	1	23	14325				653	656	653	Marseille-P9602.fasta_00076	Chryseobacterium_aquaticum.fasta_00678	Chryseobacterium_aureum.fasta_03274	Chryseobacterium_balustinum.fasta_00725	Chryseobacterium_formosense.fasta_01533	Chryseobacterium_indoltheticum.fasta_00559	Chryseobacterium_lactis.fasta_01376	Chryseobacterium_piscium.fasta_00102	Chryseobacterium_scophthalmum.fasta_02675	Chryseobacterium_soldanellicola.fasta_01318	Chryseobacterium_taihuense.fasta_00501	Chryseobacterium_ureilyticum.fasta_02354
group_1337		hypothetical protein	12	12	1	23	14326				872	872	872	Marseille-P9602.fasta_00077	Chryseobacterium_aquaticum.fasta_00677	Chryseobacterium_aureum.fasta_03273	Chryseobacterium_balustinum.fasta_00726	Chryseobacterium_formosense.fasta_01532	Chryseobacterium_indoltheticum.fasta_00558	Chryseobacterium_lactis.fasta_01375	Chryseobacterium_piscium.fasta_00101	Chryseobacterium_scophthalmum.fasta_02674	Chryseobacterium_soldanellicola.fasta_01319	Chryseobacterium_taihuense.fasta_00500	Chryseobacterium_ureilyticum.fasta_02353
hpcH		hypothetical protein	12	12	1	23	14327				581	581	581	Marseille-P9602.fasta_00078	Chryseobacterium_aquaticum.fasta_00676	Chryseobacterium_aureum.fasta_03272	Chryseobacterium_balustinum.fasta_00727	Chryseobacterium_formosense.fasta_01531	Chryseobacterium_indoltheticum.fasta_00557	Chryseobacterium_lactis.fasta_01374	Chryseobacterium_piscium.fasta_00100	Chryseobacterium_scophthalmum.fasta_02673	Chryseobacterium_soldanellicola.fasta_01320	Chryseobacterium_taihuense.fasta_00499	Chryseobacterium_ureilyticum.fasta_02352
ftsH_1		ATP-dependent zinc metalloprotease FtsH	12	12	1	23	14328				1982	2021	2010	Marseille-P9602.fasta_00079	Chryseobacterium_aquaticum.fasta_00675	Chryseobacterium_aureum.fasta_03271	Chryseobacterium_balustinum.fasta_00728	Chryseobacterium_formosense.fasta_01530	Chryseobacterium_indoltheticum.fasta_00556	Chryseobacterium_lactis.fasta_01373	Chryseobacterium_piscium.fasta_00099	Chryseobacterium_scophthalmum.fasta_02672	Chryseobacterium_soldanellicola.fasta_01321	Chryseobacterium_taihuense.fasta_00498	Chryseobacterium_ureilyticum.fasta_02351
rsfS		Ribosomal silencing factor RsfS	12	12	1	23	14330				365	368	367	Marseille-P9602.fasta_00080	Chryseobacterium_aquaticum.fasta_00674	Chryseobacterium_aureum.fasta_03270	Chryseobacterium_balustinum.fasta_00729	Chryseobacterium_formosense.fasta_01529	Chryseobacterium_indoltheticum.fasta_00555	Chryseobacterium_lactis.fasta_01372	Chryseobacterium_piscium.fasta_00098	Chryseobacterium_scophthalmum.fasta_02671	Chryseobacterium_soldanellicola.fasta_01322	Chryseobacterium_taihuense.fasta_00497	Chryseobacterium_ureilyticum.fasta_02350
birA_1		Bifunctional ligase/repressor BirA	11	11	1	23	14331	307	1		713	716	714	Marseille-P9602.fasta_00081	Chryseobacterium_aquaticum.fasta_00673	Chryseobacterium_aureum.fasta_03269	Chryseobacterium_balustinum.fasta_00730	Chryseobacterium_formosense.fasta_01528	Chryseobacterium_indoltheticum.fasta_00554	Chryseobacterium_lactis.fasta_01371	Chryseobacterium_piscium.fasta_00097	Chryseobacterium_scophthalmum.fasta_02670	Chryseobacterium_soldanellicola.fasta_01323		Chryseobacterium_ureilyticum.fasta_02349
lptG		hypothetical protein	12	12	1	23	14332				1112	1112	1112	Marseille-P9602.fasta_00082	Chryseobacterium_aquaticum.fasta_00672	Chryseobacterium_aureum.fasta_03268	Chryseobacterium_balustinum.fasta_00731	Chryseobacterium_formosense.fasta_01527	Chryseobacterium_indoltheticum.fasta_00553	Chryseobacterium_lactis.fasta_01370	Chryseobacterium_piscium.fasta_00096	Chryseobacterium_scophthalmum.fasta_02669	Chryseobacterium_soldanellicola.fasta_01324	Chryseobacterium_taihuense.fasta_00495	Chryseobacterium_ureilyticum.fasta_02348
tgt		Queuine tRNA-ribosyltransferase	12	12	1	23	14333				1130	1136	1130	Marseille-P9602.fasta_00083	Chryseobacterium_aquaticum.fasta_00671	Chryseobacterium_aureum.fasta_03267	Chryseobacterium_balustinum.fasta_00732	Chryseobacterium_formosense.fasta_01526	Chryseobacterium_indoltheticum.fasta_00552	Chryseobacterium_lactis.fasta_01369	Chryseobacterium_piscium.fasta_00095	Chryseobacterium_scophthalmum.fasta_02668	Chryseobacterium_soldanellicola.fasta_01325	Chryseobacterium_taihuense.fasta_00494	Chryseobacterium_ureilyticum.fasta_02347
group_3237		hypothetical protein	6	6	1	23	14126	872	1		374	404	387	Marseille-P9602.fasta_00084			Chryseobacterium_balustinum.fasta_00733	Chryseobacterium_formosense.fasta_01525	Chryseobacterium_indoltheticum.fasta_00551		Chryseobacterium_piscium.fasta_00094	Chryseobacterium_scophthalmum.fasta_02667
ppm1		Undecaprenyl-phosphate mannosyltransferase	12	12	1	23	14335				716	866	728	Marseille-P9602.fasta_00085	Chryseobacterium_aquaticum.fasta_00669	Chryseobacterium_aureum.fasta_03265	Chryseobacterium_balustinum.fasta_00734	Chryseobacterium_formosense.fasta_01524	Chryseobacterium_indoltheticum.fasta_00550	Chryseobacterium_lactis.fasta_01367	Chryseobacterium_piscium.fasta_00093	Chryseobacterium_scophthalmum.fasta_02666	Chryseobacterium_soldanellicola.fasta_01327	Chryseobacterium_taihuense.fasta_00492	Chryseobacterium_ureilyticum.fasta_02345
group_838		hypothetical protein	11	11	1	23	14336	239	1		668	686	671	Marseille-P9602.fasta_00086	Chryseobacterium_aquaticum.fasta_00668	Chryseobacterium_aureum.fasta_03264		Chryseobacterium_formosense.fasta_01523	Chryseobacterium_indoltheticum.fasta_00549	Chryseobacterium_lactis.fasta_01366	Chryseobacterium_piscium.fasta_00092	Chryseobacterium_scophthalmum.fasta_02665	Chryseobacterium_soldanellicola.fasta_01328	Chryseobacterium_taihuense.fasta_00491	Chryseobacterium_ureilyticum.fasta_02344
group_1334		hypothetical protein	12	12	1	23	14338				740	806	751	Marseille-P9602.fasta_00087	Chryseobacterium_aquaticum.fasta_00667	Chryseobacterium_aureum.fasta_03263	Chryseobacterium_balustinum.fasta_00735	Chryseobacterium_formosense.fasta_01522	Chryseobacterium_indoltheticum.fasta_00548	Chryseobacterium_lactis.fasta_01365	Chryseobacterium_piscium.fasta_00091	Chryseobacterium_scophthalmum.fasta_02664	Chryseobacterium_soldanellicola.fasta_01329	Chryseobacterium_taihuense.fasta_00490	Chryseobacterium_ureilyticum.fasta_02343
ptrB		Protease 2	12	12	1	23	14343				2039	2105	2048	Marseille-P9602.fasta_00088	Chryseobacterium_aquaticum.fasta_00666	Chryseobacterium_aureum.fasta_03262	Chryseobacterium_balustinum.fasta_00736	Chryseobacterium_formosense.fasta_01521	Chryseobacterium_indoltheticum.fasta_00547	Chryseobacterium_lactis.fasta_01363	Chryseobacterium_piscium.fasta_00090	Chryseobacterium_scophthalmum.fasta_02663	Chryseobacterium_soldanellicola.fasta_01330	Chryseobacterium_taihuense.fasta_00489	Chryseobacterium_ureilyticum.fasta_02341
group_6932		hypothetical protein	2	2	1	23	14340	1577	1		182	182	182	Marseille-P9602.fasta_00089								Chryseobacterium_scophthalmum.fasta_02662
group_2187		hypothetical protein	12	12	1	23	14345				338	344	341	Marseille-P9602.fasta_00090	Chryseobacterium_aquaticum.fasta_00664	Chryseobacterium_aureum.fasta_03260	Chryseobacterium_balustinum.fasta_00738	Chryseobacterium_formosense.fasta_01520	Chryseobacterium_indoltheticum.fasta_00546	Chryseobacterium_lactis.fasta_01361	Chryseobacterium_piscium.fasta_00089	Chryseobacterium_scophthalmum.fasta_02661	Chryseobacterium_soldanellicola.fasta_01331	Chryseobacterium_taihuense.fasta_00488	Chryseobacterium_ureilyticum.fasta_02340
group_2186		hypothetical protein	8	8	1	23	14347	178	1		485	653	512	Marseille-P9602.fasta_00091	Chryseobacterium_aquaticum.fasta_00663		Chryseobacterium_balustinum.fasta_00739	Chryseobacterium_formosense.fasta_01519	Chryseobacterium_indoltheticum.fasta_00545		Chryseobacterium_piscium.fasta_00088	Chryseobacterium_scophthalmum.fasta_02660	Chryseobacterium_soldanellicola.fasta_01332
group_837	sasA_6	Adaptive-response sensory-kinase SasA	12	12	1	23	14348				1502	1547	1533	Marseille-P9602.fasta_00092	Chryseobacterium_aquaticum.fasta_00661	Chryseobacterium_aureum.fasta_03258	Chryseobacterium_balustinum.fasta_00740	Chryseobacterium_formosense.fasta_01518	Chryseobacterium_indoltheticum.fasta_00544	Chryseobacterium_lactis.fasta_01359	Chryseobacterium_piscium.fasta_00087	Chryseobacterium_scophthalmum.fasta_02659	Chryseobacterium_soldanellicola.fasta_01333	Chryseobacterium_taihuense.fasta_00454	Chryseobacterium_ureilyticum.fasta_02335
group_5630	mprA_1	Response regulator MprA	12	12	1	23	14352				686	686	686	Marseille-P9602.fasta_00093	Chryseobacterium_aquaticum.fasta_00660	Chryseobacterium_aureum.fasta_03257	Chryseobacterium_balustinum.fasta_00741	Chryseobacterium_formosense.fasta_01517	Chryseobacterium_indoltheticum.fasta_00543	Chryseobacterium_lactis.fasta_01358	Chryseobacterium_piscium.fasta_00086	Chryseobacterium_scophthalmum.fasta_02658	Chryseobacterium_soldanellicola.fasta_01334	Chryseobacterium_taihuense.fasta_00453	Chryseobacterium_ureilyticum.fasta_02334
group_3238		hypothetical protein	7	7	1	23	14353	713	2		611	662	637	Marseille-P9602.fasta_00094			Chryseobacterium_balustinum.fasta_00742	Chryseobacterium_formosense.fasta_01516	Chryseobacterium_indoltheticum.fasta_00542		Chryseobacterium_piscium.fasta_00085	Chryseobacterium_scophthalmum.fasta_02657		Chryseobacterium_taihuense.fasta_00452
group_3239		hypothetical protein	6	6	1	23	14354	713	1		155	365	293	Marseille-P9602.fasta_00095			Chryseobacterium_balustinum.fasta_00743	Chryseobacterium_formosense.fasta_01515	Chryseobacterium_indoltheticum.fasta_00541		Chryseobacterium_piscium.fasta_00084	Chryseobacterium_scophthalmum.fasta_02656
btuB_6		Vitamin B12 transporter BtuB	12	12	1	23	14375				2672	2705	2693	Marseille-P9602.fasta_00096	Chryseobacterium_aquaticum.fasta_00657	Chryseobacterium_aureum.fasta_03254	Chryseobacterium_balustinum.fasta_00744	Chryseobacterium_formosense.fasta_01514	Chryseobacterium_indoltheticum.fasta_00540	Chryseobacterium_lactis.fasta_01355	Chryseobacterium_piscium.fasta_00083	Chryseobacterium_scophthalmum.fasta_02655	Chryseobacterium_soldanellicola.fasta_01336	Chryseobacterium_taihuense.fasta_00450	Chryseobacterium_ureilyticum.fasta_02331
osmC		Peroxiredoxin OsmC	12	12	1	23	14376				416	419	418	Marseille-P9602.fasta_00097	Chryseobacterium_aquaticum.fasta_00656	Chryseobacterium_aureum.fasta_03240	Chryseobacterium_balustinum.fasta_00745	Chryseobacterium_formosense.fasta_01511	Chryseobacterium_indoltheticum.fasta_00539	Chryseobacterium_lactis.fasta_01332	Chryseobacterium_piscium.fasta_00082	Chryseobacterium_scophthalmum.fasta_02654	Chryseobacterium_soldanellicola.fasta_01338	Chryseobacterium_taihuense.fasta_00449	Chryseobacterium_ureilyticum.fasta_02318
yxaF		putative HTH-type transcriptional regulator YxaF	7	7	1	23	14115	63	1		605	608	605	Marseille-P9602.fasta_00098	Chryseobacterium_aquaticum.fasta_00655		Chryseobacterium_balustinum.fasta_00746		Chryseobacterium_indoltheticum.fasta_00538		Chryseobacterium_piscium.fasta_00081	Chryseobacterium_scophthalmum.fasta_02653	Chryseobacterium_soldanellicola.fasta_01339
group_1745		hypothetical protein	10	10	1	23	14379	63	6		425	425	425	Marseille-P9602.fasta_00099	Chryseobacterium_aquaticum.fasta_00654	Chryseobacterium_aureum.fasta_03237	Chryseobacterium_balustinum.fasta_00747	Chryseobacterium_formosense.fasta_01508	Chryseobacterium_indoltheticum.fasta_00537		Chryseobacterium_piscium.fasta_00080	Chryseobacterium_scophthalmum.fasta_02652	Chryseobacterium_soldanellicola.fasta_01341	Chryseobacterium_taihuense.fasta_00447
fabF_1		3-oxoacyl-[acyl-carrier-protein] synthase 2	12	12	1	23	14387				1241	1241	1241	Marseille-P9602.fasta_00100	Chryseobacterium_aquaticum.fasta_00653	Chryseobacterium_aureum.fasta_03236	Chryseobacterium_balustinum.fasta_00748	Chryseobacterium_formosense.fasta_01507	Chryseobacterium_indoltheticum.fasta_00536	Chryseobacterium_lactis.fasta_01329	Chryseobacterium_piscium.fasta_00079	Chryseobacterium_scophthalmum.fasta_02651	Chryseobacterium_soldanellicola.fasta_01342	Chryseobacterium_taihuense.fasta_00446	Chryseobacterium_ureilyticum.fasta_02314
group_832		hypothetical protein	12	12	1	23	14388				746	761	759	Marseille-P9602.fasta_00101	Chryseobacterium_aquaticum.fasta_00632	Chryseobacterium_aureum.fasta_03230	Chryseobacterium_balustinum.fasta_00749	Chryseobacterium_formosense.fasta_01506	Chryseobacterium_indoltheticum.fasta_00535	Chryseobacterium_lactis.fasta_01327	Chryseobacterium_piscium.fasta_00078	Chryseobacterium_scophthalmum.fasta_02649	Chryseobacterium_soldanellicola.fasta_01344	Chryseobacterium_taihuense.fasta_03191	Chryseobacterium_ureilyticum.fasta_02308
msrB		Peptide methionine sulfoxide reductase MsrB	11	11	1	23	14107	1	9069		443	542	478	Marseille-P9602.fasta_00102	Chryseobacterium_aquaticum.fasta_00633	Chryseobacterium_aureum.fasta_03229	Chryseobacterium_balustinum.fasta_00750	Chryseobacterium_formosense.fasta_01505	Chryseobacterium_indoltheticum.fasta_00534	Chryseobacterium_lactis.fasta_01326	Chryseobacterium_piscium.fasta_00077	Chryseobacterium_scophthalmum.fasta_02648	Chryseobacterium_soldanellicola.fasta_01345		Chryseobacterium_ureilyticum.fasta_02307
group_834		hypothetical protein	12	12	1	23	14105				1244	1274	1246	Marseille-P9602.fasta_00103	Chryseobacterium_aquaticum.fasta_00634	Chryseobacterium_aureum.fasta_03228	Chryseobacterium_balustinum.fasta_00751	Chryseobacterium_formosense.fasta_01504	Chryseobacterium_indoltheticum.fasta_00532	Chryseobacterium_lactis.fasta_01325	Chryseobacterium_piscium.fasta_00075	Chryseobacterium_scophthalmum.fasta_02647	Chryseobacterium_soldanellicola.fasta_01346	Chryseobacterium_taihuense.fasta_03190	Chryseobacterium_ureilyticum.fasta_02306
actIII		Putative ketoacyl reductase	1	1	1	23	6923	1	9956		737	737	737										Chryseobacterium_soldanellicola.fasta_02845
pyrD		Dihydroorotate dehydrogenase (quinone)	12	12	1	23	14103				1022	1037	1035	Marseille-P9602.fasta_00105	Chryseobacterium_aquaticum.fasta_00635	Chryseobacterium_aureum.fasta_03226	Chryseobacterium_balustinum.fasta_00752	Chryseobacterium_formosense.fasta_01503	Chryseobacterium_indoltheticum.fasta_00530	Chryseobacterium_lactis.fasta_01323	Chryseobacterium_piscium.fasta_00073	Chryseobacterium_scophthalmum.fasta_02646	Chryseobacterium_soldanellicola.fasta_01348	Chryseobacterium_taihuense.fasta_03188	Chryseobacterium_ureilyticum.fasta_02304
truC		tRNA pseudouridine synthase C	12	12	1	23	14102				695	716	697	Marseille-P9602.fasta_00106	Chryseobacterium_aquaticum.fasta_00636	Chryseobacterium_aureum.fasta_03225	Chryseobacterium_balustinum.fasta_00753	Chryseobacterium_formosense.fasta_01502	Chryseobacterium_indoltheticum.fasta_00529	Chryseobacterium_lactis.fasta_01322	Chryseobacterium_piscium.fasta_00072	Chryseobacterium_scophthalmum.fasta_02645	Chryseobacterium_soldanellicola.fasta_01349	Chryseobacterium_taihuense.fasta_01388	Chryseobacterium_ureilyticum.fasta_02303
actP		Copper-transporting P-type ATPase	1	1	1	23	2229	1	7551		251	251	251							Chryseobacterium_lactis.fasta_00910
acuR_2		Transcriptional regulator AcuR	1	1	1	23	8961	1	6400		587	587	587						Chryseobacterium_indoltheticum.fasta_01746
glyQS		Glycine--tRNA ligase	12	12	1	23	14096				1541	1712	1560	Marseille-P9602.fasta_00109	Chryseobacterium_aquaticum.fasta_00638	Chryseobacterium_aureum.fasta_03224	Chryseobacterium_balustinum.fasta_00754	Chryseobacterium_formosense.fasta_01500	Chryseobacterium_indoltheticum.fasta_00526	Chryseobacterium_lactis.fasta_01320	Chryseobacterium_piscium.fasta_00070	Chryseobacterium_scophthalmum.fasta_02644	Chryseobacterium_soldanellicola.fasta_01352	Chryseobacterium_taihuense.fasta_01390	Chryseobacterium_ureilyticum.fasta_02302
yfeW		Putative D-alanyl-D-alanine carboxypeptidase	12	12	1	23	14095				1115	1139	1131	Marseille-P9602.fasta_00110	Chryseobacterium_aquaticum.fasta_00639	Chryseobacterium_aureum.fasta_03220	Chryseobacterium_balustinum.fasta_00757	Chryseobacterium_formosense.fasta_01497	Chryseobacterium_indoltheticum.fasta_00523	Chryseobacterium_lactis.fasta_01319	Chryseobacterium_piscium.fasta_00069	Chryseobacterium_scophthalmum.fasta_02643	Chryseobacterium_soldanellicola.fasta_01353	Chryseobacterium_taihuense.fasta_01393	Chryseobacterium_ureilyticum.fasta_02300
group_1220		hypothetical protein	11	11	1	23	14090	1	7388		611	614	612	Marseille-P9602.fasta_00111		Chryseobacterium_aureum.fasta_03219	Chryseobacterium_balustinum.fasta_00758	Chryseobacterium_formosense.fasta_01496	Chryseobacterium_indoltheticum.fasta_00522	Chryseobacterium_lactis.fasta_01318	Chryseobacterium_piscium.fasta_00068	Chryseobacterium_scophthalmum.fasta_02642	Chryseobacterium_soldanellicola.fasta_01354	Chryseobacterium_taihuense.fasta_01394	Chryseobacterium_ureilyticum.fasta_02299
umuC		Protein UmuC	10	10	1	23	14089	1	7370		641	1352	1211	Marseille-P9602.fasta_00112	Chryseobacterium_aquaticum.fasta_00640	Chryseobacterium_aureum.fasta_03214	Chryseobacterium_balustinum.fasta_00759	Chryseobacterium_formosense.fasta_01495			Chryseobacterium_piscium.fasta_00067	Chryseobacterium_scophthalmum.fasta_02641	Chryseobacterium_soldanellicola.fasta_01355	Chryseobacterium_taihuense.fasta_01395	Chryseobacterium_ureilyticum.fasta_02298
ada_1		Bifunctional transcriptional activator/DNA repair enzyme Ada	1	1	1	23	8838	1	736		1043	1043	1043							Chryseobacterium_lactis.fasta_03063
ada_2		Bifunctional transcriptional activator/DNA repair enzyme Ada	1	1	1	23	4514	1	2506		248	248	248							Chryseobacterium_lactis.fasta_04004
agaA		Alpha-galactosidase AgaA	1	1	1	23	6390	1198	1		2174	2174	2174							Chryseobacterium_lactis.fasta_05048
dnaE		DNA polymerase III subunit alpha	2	2	1	23	5189	1	7391		3056	3068	3062	Marseille-P9602.fasta_00116					Chryseobacterium_indoltheticum.fasta_00521
group_158	dinB_1	DNA polymerase IV	2	2	1	23	5190	1	7392		1127	1184	1155	Marseille-P9602.fasta_00117					Chryseobacterium_indoltheticum.fasta_00520
group_2455		hypothetical protein	4	4	1	23	5194	1	7416		773	803	782	Marseille-P9602.fasta_00118		Chryseobacterium_aureum.fasta_02057						Chryseobacterium_scophthalmum.fasta_02628			Chryseobacterium_ureilyticum.fasta_01207
group_5574		hypothetical protein	3	3	1	23	5193	1	7362		170	221	201	Marseille-P9602.fasta_00119								Chryseobacterium_scophthalmum.fasta_02627			Chryseobacterium_ureilyticum.fasta_01208
ddpX		D-alanyl-D-alanine dipeptidase	12	12	1	23	14083				500	569	505	Marseille-P9602.fasta_00120	Chryseobacterium_aquaticum.fasta_00641	Chryseobacterium_aureum.fasta_03212	Chryseobacterium_balustinum.fasta_00760	Chryseobacterium_formosense.fasta_01494	Chryseobacterium_indoltheticum.fasta_00518	Chryseobacterium_lactis.fasta_01316	Chryseobacterium_piscium.fasta_00066	Chryseobacterium_scophthalmum.fasta_02614	Chryseobacterium_soldanellicola.fasta_01356	Chryseobacterium_taihuense.fasta_01396	Chryseobacterium_ureilyticum.fasta_02297
capV		cGAMP-activated phospholipase	11	11	1	23	14082	6	39		743	1037	1010	Marseille-P9602.fasta_00121	Chryseobacterium_aquaticum.fasta_00642	Chryseobacterium_aureum.fasta_03211	Chryseobacterium_balustinum.fasta_00764	Chryseobacterium_formosense.fasta_01493	Chryseobacterium_indoltheticum.fasta_00512	Chryseobacterium_lactis.fasta_01315	Chryseobacterium_piscium.fasta_00065	Chryseobacterium_scophthalmum.fasta_02613	Chryseobacterium_soldanellicola.fasta_01357		Chryseobacterium_ureilyticum.fasta_02296
aguA_1		Agmatine deiminase	1	1	1	23	8152	1	9408		1127	1127	1127			Chryseobacterium_aureum.fasta_00147
group_1333		hypothetical protein	10	10	1	23	14073	6	84		170	263	223	Marseille-P9602.fasta_00123	Chryseobacterium_aquaticum.fasta_00644	Chryseobacterium_aureum.fasta_03210	Chryseobacterium_balustinum.fasta_00765	Chryseobacterium_formosense.fasta_01492	Chryseobacterium_indoltheticum.fasta_00511		Chryseobacterium_piscium.fasta_00064	Chryseobacterium_scophthalmum.fasta_02612	Chryseobacterium_soldanellicola.fasta_01358		Chryseobacterium_ureilyticum.fasta_02295
group_3379		hypothetical protein	3	3	1	23	3446	6	53		1481	2027	1734	Marseille-P9602.fasta_00124							Chryseobacterium_piscium.fasta_00063		Chryseobacterium_soldanellicola.fasta_01361
group_5408		hypothetical protein	3	3	1	23	3457	6	56		3788	3836	3811	Marseille-P9602.fasta_00125				Chryseobacterium_formosense.fasta_01490			Chryseobacterium_piscium.fasta_00062
ahpD_2		Alkyl hydroperoxide reductase AhpD	1	1	1	23	4564	1	8133		539	539	539				Chryseobacterium_balustinum.fasta_02415
alc		allantoicase	1	1	1	23	309	1	7636		2000	2000	2000							Chryseobacterium_lactis.fasta_04613
group_1331		hypothetical protein	12	12	1	23	3484				920	938	921	Marseille-P9602.fasta_00128	Chryseobacterium_aquaticum.fasta_00631	Chryseobacterium_aureum.fasta_03205	Chryseobacterium_balustinum.fasta_00779	Chryseobacterium_formosense.fasta_01477	Chryseobacterium_indoltheticum.fasta_00500	Chryseobacterium_lactis.fasta_01310	Chryseobacterium_piscium.fasta_00058	Chryseobacterium_scophthalmum.fasta_02604	Chryseobacterium_soldanellicola.fasta_01366	Chryseobacterium_taihuense.fasta_02192	Chryseobacterium_ureilyticum.fasta_02286
group_2184		hypothetical protein	8	8	1	23	3438	127	3		512	629	578	Marseille-P9602.fasta_00129	Chryseobacterium_aquaticum.fasta_00630		Chryseobacterium_balustinum.fasta_00780	Chryseobacterium_formosense.fasta_01476	Chryseobacterium_indoltheticum.fasta_00499		Chryseobacterium_piscium.fasta_00057	Chryseobacterium_scophthalmum.fasta_02603		Chryseobacterium_taihuense.fasta_02194
group_3950		hypothetical protein	4	4	1	23	3437	127	2		545	551	549	Marseille-P9602.fasta_00130	Chryseobacterium_aquaticum.fasta_00629							Chryseobacterium_scophthalmum.fasta_02602		Chryseobacterium_taihuense.fasta_02195
tadA		tRNA-specific adenosine deaminase	12	12	1	23	3440				431	431	431	Marseille-P9602.fasta_00131	Chryseobacterium_aquaticum.fasta_00628	Chryseobacterium_aureum.fasta_03203	Chryseobacterium_balustinum.fasta_00781	Chryseobacterium_formosense.fasta_01475	Chryseobacterium_indoltheticum.fasta_00498	Chryseobacterium_lactis.fasta_01308	Chryseobacterium_piscium.fasta_00056	Chryseobacterium_scophthalmum.fasta_02601	Chryseobacterium_soldanellicola.fasta_01368	Chryseobacterium_taihuense.fasta_02196	Chryseobacterium_ureilyticum.fasta_02284
coaX		Type III pantothenate kinase	12	12	1	23	3435				755	863	771	Marseille-P9602.fasta_00132	Chryseobacterium_aquaticum.fasta_00626	Chryseobacterium_aureum.fasta_03201	Chryseobacterium_balustinum.fasta_00782	Chryseobacterium_formosense.fasta_01474	Chryseobacterium_indoltheticum.fasta_00497	Chryseobacterium_lactis.fasta_01306	Chryseobacterium_piscium.fasta_00055	Chryseobacterium_scophthalmum.fasta_02599	Chryseobacterium_soldanellicola.fasta_01371	Chryseobacterium_taihuense.fasta_02197	Chryseobacterium_ureilyticum.fasta_02280
group_2183		hypothetical protein	8	8	1	23	3176	1	4583		833	896	857	Marseille-P9602.fasta_00133	Chryseobacterium_aquaticum.fasta_00625		Chryseobacterium_balustinum.fasta_00784	Chryseobacterium_formosense.fasta_01472	Chryseobacterium_indoltheticum.fasta_00496		Chryseobacterium_piscium.fasta_00054	Chryseobacterium_scophthalmum.fasta_02598	Chryseobacterium_soldanellicola.fasta_03068
prfA		Peptide chain release factor 1	12	12	1	23	3175				1085	1136	1089	Marseille-P9602.fasta_00134	Chryseobacterium_aquaticum.fasta_00270	Chryseobacterium_aureum.fasta_02725	Chryseobacterium_balustinum.fasta_00785	Chryseobacterium_formosense.fasta_01470	Chryseobacterium_indoltheticum.fasta_00495	Chryseobacterium_lactis.fasta_00844	Chryseobacterium_piscium.fasta_00053	Chryseobacterium_scophthalmum.fasta_02597	Chryseobacterium_soldanellicola.fasta_01749	Chryseobacterium_taihuense.fasta_02199	Chryseobacterium_ureilyticum.fasta_03582
group_4475		hypothetical protein	4	4	1	23	3022	1525	1		2117	2336	2177	Marseille-P9602.fasta_00135					Chryseobacterium_indoltheticum.fasta_00494		Chryseobacterium_piscium.fasta_00052	Chryseobacterium_scophthalmum.fasta_02596
group_332		hypothetical protein	12	12	1	23	3021				521	581	540	Marseille-P9602.fasta_00136	Chryseobacterium_aquaticum.fasta_00292	Chryseobacterium_aureum.fasta_02753	Chryseobacterium_balustinum.fasta_00789	Chryseobacterium_formosense.fasta_03771	Chryseobacterium_indoltheticum.fasta_00493	Chryseobacterium_lactis.fasta_00871	Chryseobacterium_piscium.fasta_00051	Chryseobacterium_scophthalmum.fasta_02595	Chryseobacterium_soldanellicola.fasta_01723	Chryseobacterium_taihuense.fasta_00396	Chryseobacterium_ureilyticum.fasta_03561
group_1286		hypothetical protein	10	10	1	23	3016	290	1		701	707	705	Marseille-P9602.fasta_00137	Chryseobacterium_aquaticum.fasta_00293	Chryseobacterium_aureum.fasta_02754	Chryseobacterium_balustinum.fasta_00790	Chryseobacterium_formosense.fasta_03770	Chryseobacterium_indoltheticum.fasta_00492	Chryseobacterium_lactis.fasta_00872	Chryseobacterium_piscium.fasta_00050	Chryseobacterium_scophthalmum.fasta_02594			Chryseobacterium_ureilyticum.fasta_03560
norR		Anaerobic nitric oxide reductase transcription regulator NorR	12	12	1	23	3015				1280	1301	1291	Marseille-P9602.fasta_00138	Chryseobacterium_aquaticum.fasta_00294	Chryseobacterium_aureum.fasta_02755	Chryseobacterium_balustinum.fasta_00791	Chryseobacterium_formosense.fasta_03769	Chryseobacterium_indoltheticum.fasta_00491	Chryseobacterium_lactis.fasta_00873	Chryseobacterium_piscium.fasta_00049	Chryseobacterium_scophthalmum.fasta_02593	Chryseobacterium_soldanellicola.fasta_01721	Chryseobacterium_taihuense.fasta_00395	Chryseobacterium_ureilyticum.fasta_03559
group_5220		hypothetical protein	5	5	1	23	3007	736	3		431	431	431	Marseille-P9602.fasta_00139			Chryseobacterium_balustinum.fasta_00792		Chryseobacterium_indoltheticum.fasta_00490		Chryseobacterium_piscium.fasta_00048	Chryseobacterium_scophthalmum.fasta_02592
miaB		tRNA-2-methylthio-N(6)-dimethylallyladenosine synthase	12	12	1	23	3006				1436	1685	1458	Marseille-P9602.fasta_00140	Chryseobacterium_aquaticum.fasta_00296	Chryseobacterium_aureum.fasta_02758	Chryseobacterium_balustinum.fasta_00793	Chryseobacterium_formosense.fasta_03766	Chryseobacterium_indoltheticum.fasta_00488	Chryseobacterium_lactis.fasta_00875	Chryseobacterium_piscium.fasta_00047	Chryseobacterium_scophthalmum.fasta_02591	Chryseobacterium_soldanellicola.fasta_01719	Chryseobacterium_taihuense.fasta_00392	Chryseobacterium_ureilyticum.fasta_03556
group_3417		hypothetical protein	5	5	1	23	3003	38	10		722	746	728	Marseille-P9602.fasta_00141	Chryseobacterium_aquaticum.fasta_00297			Chryseobacterium_formosense.fasta_03765			Chryseobacterium_piscium.fasta_00046	Chryseobacterium_scophthalmum.fasta_02590
group_2863		hypothetical protein	7	7	1	23	3000	38	12		266	413	391	Marseille-P9602.fasta_00142			Chryseobacterium_balustinum.fasta_00795	Chryseobacterium_formosense.fasta_03764		Chryseobacterium_lactis.fasta_00877	Chryseobacterium_piscium.fasta_00045	Chryseobacterium_scophthalmum.fasta_02589		Chryseobacterium_taihuense.fasta_00390
group_1650		hypothetical protein	10	10	1	23	2998	38	6		479	557	488	Marseille-P9602.fasta_00143		Chryseobacterium_aureum.fasta_02760	Chryseobacterium_balustinum.fasta_00796	Chryseobacterium_formosense.fasta_03763	Chryseobacterium_indoltheticum.fasta_00486	Chryseobacterium_lactis.fasta_00878	Chryseobacterium_piscium.fasta_00044	Chryseobacterium_scophthalmum.fasta_02588		Chryseobacterium_taihuense.fasta_00389	Chryseobacterium_ureilyticum.fasta_03554
sauU		putative sulfoacetate transporter SauU	5	5	1	23	2996	38	1		1235	1247	1242	Marseille-P9602.fasta_00144			Chryseobacterium_balustinum.fasta_00797		Chryseobacterium_indoltheticum.fasta_00485		Chryseobacterium_piscium.fasta_00043	Chryseobacterium_scophthalmum.fasta_02587
lysA		Diaminopimelate decarboxylase	12	12	1	23	2995				1199	1202	1199	Marseille-P9602.fasta_00145	Chryseobacterium_aquaticum.fasta_00300	Chryseobacterium_aureum.fasta_02762	Chryseobacterium_balustinum.fasta_00798	Chryseobacterium_formosense.fasta_03762	Chryseobacterium_indoltheticum.fasta_00483	Chryseobacterium_lactis.fasta_00880	Chryseobacterium_piscium.fasta_00041	Chryseobacterium_scophthalmum.fasta_02586	Chryseobacterium_soldanellicola.fasta_01717	Chryseobacterium_taihuense.fasta_00388	Chryseobacterium_ureilyticum.fasta_03552
group_1287	dinG_1	3'-5' exonuclease DinG	12	12	1	23	2994				1223	1223	1223	Marseille-P9602.fasta_00146	Chryseobacterium_aquaticum.fasta_00301	Chryseobacterium_aureum.fasta_02763	Chryseobacterium_balustinum.fasta_00799	Chryseobacterium_formosense.fasta_03761	Chryseobacterium_indoltheticum.fasta_00482	Chryseobacterium_lactis.fasta_00881	Chryseobacterium_piscium.fasta_00040	Chryseobacterium_scophthalmum.fasta_02585	Chryseobacterium_soldanellicola.fasta_01716	Chryseobacterium_taihuense.fasta_00387	Chryseobacterium_ureilyticum.fasta_03551
group_1288		hypothetical protein	12	12	1	23	2993				1526	1529	1526	Marseille-P9602.fasta_00147	Chryseobacterium_aquaticum.fasta_00302	Chryseobacterium_aureum.fasta_02764	Chryseobacterium_balustinum.fasta_00800	Chryseobacterium_formosense.fasta_03760	Chryseobacterium_indoltheticum.fasta_00478	Chryseobacterium_lactis.fasta_00882	Chryseobacterium_piscium.fasta_00039	Chryseobacterium_scophthalmum.fasta_02584	Chryseobacterium_soldanellicola.fasta_01714	Chryseobacterium_taihuense.fasta_00386	Chryseobacterium_ureilyticum.fasta_03550
group_5221		hypothetical protein	3	3	1	23	1992	807	1		1055	1055	1055	Marseille-P9602.fasta_00148			Chryseobacterium_balustinum.fasta_00801				Chryseobacterium_piscium.fasta_00038
gloB_1		Hydroxyacylglutathione hydrolase	12	12	1	23	2991				1409	1448	1412	Marseille-P9602.fasta_00149	Chryseobacterium_aquaticum.fasta_00303	Chryseobacterium_aureum.fasta_02766	Chryseobacterium_balustinum.fasta_00802	Chryseobacterium_formosense.fasta_03758	Chryseobacterium_indoltheticum.fasta_00477	Chryseobacterium_lactis.fasta_00884	Chryseobacterium_piscium.fasta_00037	Chryseobacterium_scophthalmum.fasta_02581	Chryseobacterium_soldanellicola.fasta_01713	Chryseobacterium_taihuense.fasta_00385	Chryseobacterium_ureilyticum.fasta_03548
group_3706	glpE_1	Thiosulfate sulfurtransferase GlpE	7	7	1	23	2989	774	1		365	371	367	Marseille-P9602.fasta_00150			Chryseobacterium_balustinum.fasta_00803		Chryseobacterium_indoltheticum.fasta_00476	Chryseobacterium_lactis.fasta_00885	Chryseobacterium_piscium.fasta_00036	Chryseobacterium_scophthalmum.fasta_02580			Chryseobacterium_ureilyticum.fasta_03547
trxA_1		Thioredoxin-like protein	12	12	1	23	2988				299	308	299	Marseille-P9602.fasta_00151	Chryseobacterium_aquaticum.fasta_00304	Chryseobacterium_aureum.fasta_02767	Chryseobacterium_balustinum.fasta_00804	Chryseobacterium_formosense.fasta_03756	Chryseobacterium_indoltheticum.fasta_00475	Chryseobacterium_lactis.fasta_00886	Chryseobacterium_piscium.fasta_00035	Chryseobacterium_scophthalmum.fasta_02579	Chryseobacterium_soldanellicola.fasta_01712	Chryseobacterium_taihuense.fasta_00384	Chryseobacterium_ureilyticum.fasta_03546
group_1681		hypothetical protein	4	4	1	23	2012	1	4541		281	2081	1628	Marseille-P9602.fasta_00152					Chryseobacterium_indoltheticum.fasta_00474		Chryseobacterium_piscium.fasta_00034	Chryseobacterium_scophthalmum.fasta_02577
group_1682		hypothetical protein	2	2	1	23	3029	1	4539		2066	2123	2094	Marseille-P9602.fasta_00153				Chryseobacterium_formosense.fasta_01469
rhaS_1		HTH-type transcriptional activator RhaR	8	8	1	23	2010	1	4544		866	890	874	Marseille-P9602.fasta_00154		Chryseobacterium_aureum.fasta_02730		Chryseobacterium_formosense.fasta_01468	Chryseobacterium_indoltheticum.fasta_00473	Chryseobacterium_lactis.fasta_00848	Chryseobacterium_piscium.fasta_00032	Chryseobacterium_scophthalmum.fasta_02575			Chryseobacterium_ureilyticum.fasta_03577
group_1711		hypothetical protein	11	11	1	23	2008	1	4554		284	290	288	Marseille-P9602.fasta_00155	Chryseobacterium_aquaticum.fasta_00272	Chryseobacterium_aureum.fasta_02731		Chryseobacterium_formosense.fasta_01467	Chryseobacterium_indoltheticum.fasta_00472	Chryseobacterium_lactis.fasta_00849	Chryseobacterium_piscium.fasta_00031	Chryseobacterium_scophthalmum.fasta_02574	Chryseobacterium_soldanellicola.fasta_01741	Chryseobacterium_taihuense.fasta_02201	Chryseobacterium_ureilyticum.fasta_03576
fumB		Fumarate hydratase class I, anaerobic	11	11	1	23	2004	1	4555		1607	1667	1612	Marseille-P9602.fasta_00156	Chryseobacterium_aquaticum.fasta_00273	Chryseobacterium_aureum.fasta_02732		Chryseobacterium_formosense.fasta_01466	Chryseobacterium_indoltheticum.fasta_00471	Chryseobacterium_lactis.fasta_00850	Chryseobacterium_piscium.fasta_00030	Chryseobacterium_scophthalmum.fasta_02573	Chryseobacterium_soldanellicola.fasta_01740	Chryseobacterium_taihuense.fasta_02202	Chryseobacterium_ureilyticum.fasta_03575
fumC		Fumarate hydratase class II	11	11	1	23	2002	1	4557		1394	1394	1394	Marseille-P9602.fasta_00157	Chryseobacterium_aquaticum.fasta_00274	Chryseobacterium_aureum.fasta_02733		Chryseobacterium_formosense.fasta_01465	Chryseobacterium_indoltheticum.fasta_00470	Chryseobacterium_lactis.fasta_00852	Chryseobacterium_piscium.fasta_00029	Chryseobacterium_scophthalmum.fasta_02572	Chryseobacterium_soldanellicola.fasta_01739	Chryseobacterium_taihuense.fasta_02203	Chryseobacterium_ureilyticum.fasta_03574
group_3869		hypothetical protein	5	5	1	23	1999	1	4556		1028	1049	1039	Marseille-P9602.fasta_00158				Chryseobacterium_formosense.fasta_01464	Chryseobacterium_indoltheticum.fasta_00469		Chryseobacterium_piscium.fasta_00028	Chryseobacterium_scophthalmum.fasta_02571
group_2147		hypothetical protein	8	8	1	23	2000	1	4534		1037	1043	1037	Marseille-P9602.fasta_00159	Chryseobacterium_aquaticum.fasta_00276	Chryseobacterium_aureum.fasta_02734		Chryseobacterium_formosense.fasta_01463	Chryseobacterium_indoltheticum.fasta_00468		Chryseobacterium_piscium.fasta_00027	Chryseobacterium_scophthalmum.fasta_02570		Chryseobacterium_taihuense.fasta_02204
group_3868		hypothetical protein	5	5	1	23	2815	1	4531		602	611	608	Marseille-P9602.fasta_00160				Chryseobacterium_formosense.fasta_01462	Chryseobacterium_indoltheticum.fasta_00467		Chryseobacterium_piscium.fasta_00026	Chryseobacterium_scophthalmum.fasta_02569
sigW_1		hypothetical protein	9	9	1	23	2816	1	4571		557	566	560	Marseille-P9602.fasta_00161	Chryseobacterium_aquaticum.fasta_00278	Chryseobacterium_aureum.fasta_02736		Chryseobacterium_formosense.fasta_01461	Chryseobacterium_indoltheticum.fasta_00466	Chryseobacterium_lactis.fasta_00855	Chryseobacterium_piscium.fasta_00025	Chryseobacterium_scophthalmum.fasta_02568		Chryseobacterium_taihuense.fasta_02206
group_6933		hypothetical protein	2	2	1	23	2806	1	4528		719	719	719	Marseille-P9602.fasta_00162								Chryseobacterium_scophthalmum.fasta_02567
group_6934		hypothetical protein	2	2	1	23	2807	1	4529		341	380	360	Marseille-P9602.fasta_00163								Chryseobacterium_scophthalmum.fasta_02566
bcrA_1		Bacitracin transport ATP-binding protein BcrA	10	10	1	23	2817	1	4572		716	797	735	Marseille-P9602.fasta_00164	Chryseobacterium_aquaticum.fasta_00279	Chryseobacterium_aureum.fasta_02738		Chryseobacterium_formosense.fasta_01460	Chryseobacterium_indoltheticum.fasta_00465	Chryseobacterium_lactis.fasta_00858	Chryseobacterium_piscium.fasta_00024	Chryseobacterium_scophthalmum.fasta_02565	Chryseobacterium_soldanellicola.fasta_01736	Chryseobacterium_taihuense.fasta_01411
clcB_1		hypothetical protein	10	10	1	23	2822	1	4573		1463	1466	1464	Marseille-P9602.fasta_00165	Chryseobacterium_aquaticum.fasta_00280	Chryseobacterium_aureum.fasta_02739		Chryseobacterium_formosense.fasta_01459	Chryseobacterium_indoltheticum.fasta_00464	Chryseobacterium_lactis.fasta_00859	Chryseobacterium_piscium.fasta_00023	Chryseobacterium_scophthalmum.fasta_02564	Chryseobacterium_soldanellicola.fasta_01735	Chryseobacterium_taihuense.fasta_01410
aldH1_1		4,4'-diaponeurosporen-aldehyde dehydrogenase	1	1	1	23	10834	1	55		1373	1373	1373							Chryseobacterium_lactis.fasta_03665
group_830		hypothetical protein	11	11	1	23	3432	1	4582		1835	1901	1845	Marseille-P9602.fasta_00167	Chryseobacterium_aquaticum.fasta_00624	Chryseobacterium_aureum.fasta_03199		Chryseobacterium_formosense.fasta_01458	Chryseobacterium_indoltheticum.fasta_00462	Chryseobacterium_lactis.fasta_01305	Chryseobacterium_piscium.fasta_00020	Chryseobacterium_scophthalmum.fasta_02560	Chryseobacterium_soldanellicola.fasta_01372	Chryseobacterium_taihuense.fasta_01407	Chryseobacterium_ureilyticum.fasta_02279
group_2182		hypothetical protein	12	12	1	23	3430				1691	1730	1706	Marseille-P9602.fasta_00168	Chryseobacterium_aquaticum.fasta_00621	Chryseobacterium_aureum.fasta_03197	Chryseobacterium_balustinum.fasta_00807	Chryseobacterium_formosense.fasta_01456	Chryseobacterium_indoltheticum.fasta_00461	Chryseobacterium_lactis.fasta_01304	Chryseobacterium_piscium.fasta_00018	Chryseobacterium_scophthalmum.fasta_02558	Chryseobacterium_soldanellicola.fasta_01375	Chryseobacterium_taihuense.fasta_01405	Chryseobacterium_ureilyticum.fasta_02278
aldH1_2		4,4'-diaponeurosporen-aldehyde dehydrogenase	1	1	1	23	4641	1	8421		1361	1361	1361									Chryseobacterium_scophthalmum.fasta_03189
group_3707		hypothetical protein	5	5	1	23	3426	757	2		2495	2501	2496	Marseille-P9602.fasta_00170			Chryseobacterium_balustinum.fasta_00808		Chryseobacterium_indoltheticum.fasta_00460		Chryseobacterium_piscium.fasta_00017	Chryseobacterium_scophthalmum.fasta_02557
glnA		Glutamine synthetase	12	12	1	23	3427				2195	2267	2201	Marseille-P9602.fasta_00171	Chryseobacterium_aquaticum.fasta_00620	Chryseobacterium_aureum.fasta_03196	Chryseobacterium_balustinum.fasta_00809	Chryseobacterium_formosense.fasta_01454	Chryseobacterium_indoltheticum.fasta_00459	Chryseobacterium_lactis.fasta_01303	Chryseobacterium_piscium.fasta_00016	Chryseobacterium_scophthalmum.fasta_02556	Chryseobacterium_soldanellicola.fasta_01376	Chryseobacterium_taihuense.fasta_01404	Chryseobacterium_ureilyticum.fasta_02277
group_829		hypothetical protein	12	12	1	23	3422				686	827	705	Marseille-P9602.fasta_00172	Chryseobacterium_aquaticum.fasta_00619	Chryseobacterium_aureum.fasta_03190	Chryseobacterium_balustinum.fasta_00810	Chryseobacterium_formosense.fasta_01453	Chryseobacterium_indoltheticum.fasta_00458	Chryseobacterium_lactis.fasta_01302	Chryseobacterium_piscium.fasta_00015	Chryseobacterium_scophthalmum.fasta_02555	Chryseobacterium_soldanellicola.fasta_01377	Chryseobacterium_taihuense.fasta_01403	Chryseobacterium_ureilyticum.fasta_02276
mfpA		Pentapeptide repeat protein MfpA	12	12	1	23	3419				575	581	580	Marseille-P9602.fasta_00173	Chryseobacterium_aquaticum.fasta_00618	Chryseobacterium_aureum.fasta_03189	Chryseobacterium_balustinum.fasta_00811	Chryseobacterium_formosense.fasta_01452	Chryseobacterium_indoltheticum.fasta_00457	Chryseobacterium_lactis.fasta_01301	Chryseobacterium_piscium.fasta_00014	Chryseobacterium_scophthalmum.fasta_02554	Chryseobacterium_soldanellicola.fasta_01378	Chryseobacterium_taihuense.fasta_01402	Chryseobacterium_ureilyticum.fasta_02275
mrdB_2		Peptidoglycan glycosyltransferase MrdB	12	12	1	23	3418				1229	1247	1239	Marseille-P9602.fasta_00174	Chryseobacterium_aquaticum.fasta_00617	Chryseobacterium_aureum.fasta_03188	Chryseobacterium_balustinum.fasta_00812	Chryseobacterium_formosense.fasta_01451	Chryseobacterium_indoltheticum.fasta_00456	Chryseobacterium_lactis.fasta_01300	Chryseobacterium_piscium.fasta_00013	Chryseobacterium_scophthalmum.fasta_02553	Chryseobacterium_soldanellicola.fasta_01379	Chryseobacterium_taihuense.fasta_01401	Chryseobacterium_ureilyticum.fasta_02274
mrdA		Peptidoglycan D,D-transpeptidase MrdA	12	12	1	23	3417				2009	2045	2024	Marseille-P9602.fasta_00175	Chryseobacterium_aquaticum.fasta_00616	Chryseobacterium_aureum.fasta_03187	Chryseobacterium_balustinum.fasta_00813	Chryseobacterium_formosense.fasta_01450	Chryseobacterium_indoltheticum.fasta_00455	Chryseobacterium_lactis.fasta_01299	Chryseobacterium_piscium.fasta_00012	Chryseobacterium_scophthalmum.fasta_02552	Chryseobacterium_soldanellicola.fasta_01380	Chryseobacterium_taihuense.fasta_01400	Chryseobacterium_ureilyticum.fasta_02273
group_2181		hypothetical protein	12	12	1	23	3416				506	506	506	Marseille-P9602.fasta_00176	Chryseobacterium_aquaticum.fasta_00615	Chryseobacterium_aureum.fasta_03186	Chryseobacterium_balustinum.fasta_00814	Chryseobacterium_formosense.fasta_01449	Chryseobacterium_indoltheticum.fasta_00454	Chryseobacterium_lactis.fasta_01298	Chryseobacterium_piscium.fasta_00011	Chryseobacterium_scophthalmum.fasta_02551	Chryseobacterium_soldanellicola.fasta_01381	Chryseobacterium_taihuense.fasta_01399	Chryseobacterium_ureilyticum.fasta_02272
mreC		Cell shape-determining protein MreC	12	12	1	23	3415				755	854	779	Marseille-P9602.fasta_00177	Chryseobacterium_aquaticum.fasta_00614	Chryseobacterium_aureum.fasta_03185	Chryseobacterium_balustinum.fasta_00815	Chryseobacterium_formosense.fasta_01448	Chryseobacterium_indoltheticum.fasta_00453	Chryseobacterium_lactis.fasta_01297	Chryseobacterium_piscium.fasta_00010	Chryseobacterium_scophthalmum.fasta_02550	Chryseobacterium_soldanellicola.fasta_01382	Chryseobacterium_taihuense.fasta_01398	Chryseobacterium_ureilyticum.fasta_02271
mreB		Cell shape-determining protein MreB	12	12	1	23	3414				1025	1088	1030	Marseille-P9602.fasta_00178	Chryseobacterium_aquaticum.fasta_00613	Chryseobacterium_aureum.fasta_03184	Chryseobacterium_balustinum.fasta_00816	Chryseobacterium_formosense.fasta_01447	Chryseobacterium_indoltheticum.fasta_00452	Chryseobacterium_lactis.fasta_01296	Chryseobacterium_piscium.fasta_00009	Chryseobacterium_scophthalmum.fasta_02549	Chryseobacterium_soldanellicola.fasta_01383	Chryseobacterium_taihuense.fasta_01397	Chryseobacterium_ureilyticum.fasta_02270
hemA		Glutamyl-tRNA reductase	12	12	1	23	3413				1274	1274	1274	Marseille-P9602.fasta_00179	Chryseobacterium_aquaticum.fasta_00612	Chryseobacterium_aureum.fasta_03183	Chryseobacterium_balustinum.fasta_00817	Chryseobacterium_formosense.fasta_01446	Chryseobacterium_indoltheticum.fasta_00451	Chryseobacterium_lactis.fasta_01295	Chryseobacterium_piscium.fasta_00008	Chryseobacterium_scophthalmum.fasta_02548	Chryseobacterium_soldanellicola.fasta_01384	Chryseobacterium_taihuense.fasta_00436	Chryseobacterium_ureilyticum.fasta_02269
hemC		Porphobilinogen deaminase	12	12	1	23	3410				908	911	908	Marseille-P9602.fasta_00180	Chryseobacterium_aquaticum.fasta_00611	Chryseobacterium_aureum.fasta_03182	Chryseobacterium_balustinum.fasta_00818	Chryseobacterium_formosense.fasta_01445	Chryseobacterium_indoltheticum.fasta_00450	Chryseobacterium_lactis.fasta_01294	Chryseobacterium_piscium.fasta_00007	Chryseobacterium_scophthalmum.fasta_02547	Chryseobacterium_soldanellicola.fasta_01385	Chryseobacterium_taihuense.fasta_00435	Chryseobacterium_ureilyticum.fasta_02268
group_2179		hypothetical protein	8	8	1	23	3409	108	2		581	659	600	Marseille-P9602.fasta_00181	Chryseobacterium_aquaticum.fasta_00610		Chryseobacterium_balustinum.fasta_00819	Chryseobacterium_formosense.fasta_01444	Chryseobacterium_indoltheticum.fasta_00449		Chryseobacterium_piscium.fasta_00006	Chryseobacterium_scophthalmum.fasta_02546		Chryseobacterium_taihuense.fasta_00434
group_2178		hypothetical protein	8	8	1	23	3408	108	1		656	665	659	Marseille-P9602.fasta_00182	Chryseobacterium_aquaticum.fasta_00609		Chryseobacterium_balustinum.fasta_00820	Chryseobacterium_formosense.fasta_01443	Chryseobacterium_indoltheticum.fasta_00448		Chryseobacterium_piscium.fasta_00005	Chryseobacterium_scophthalmum.fasta_02545		Chryseobacterium_taihuense.fasta_00433
group_828		hypothetical protein	12	12	1	23	3407				680	686	684	Marseille-P9602.fasta_00183	Chryseobacterium_aquaticum.fasta_00608	Chryseobacterium_aureum.fasta_03181	Chryseobacterium_balustinum.fasta_00821	Chryseobacterium_formosense.fasta_01442	Chryseobacterium_indoltheticum.fasta_00447	Chryseobacterium_lactis.fasta_01293	Chryseobacterium_piscium.fasta_00004	Chryseobacterium_scophthalmum.fasta_02544	Chryseobacterium_soldanellicola.fasta_01386	Chryseobacterium_taihuense.fasta_00432	Chryseobacterium_ureilyticum.fasta_02267
hemE		Uroporphyrinogen decarboxylase	12	12	1	23	3406				1031	1067	1036	Marseille-P9602.fasta_00184	Chryseobacterium_aquaticum.fasta_00607	Chryseobacterium_aureum.fasta_03180	Chryseobacterium_balustinum.fasta_00822	Chryseobacterium_formosense.fasta_01441	Chryseobacterium_indoltheticum.fasta_00446	Chryseobacterium_lactis.fasta_01292	Chryseobacterium_piscium.fasta_00003	Chryseobacterium_scophthalmum.fasta_02543	Chryseobacterium_soldanellicola.fasta_01387	Chryseobacterium_taihuense.fasta_00431	Chryseobacterium_ureilyticum.fasta_02266
group_5575		Major NAD(P)H-flavin oxidoreductase	4	4	1	23	3402	47	10		632	632	632	Marseille-P9602.fasta_00185								Chryseobacterium_scophthalmum.fasta_02540	Chryseobacterium_soldanellicola.fasta_01388	Chryseobacterium_taihuense.fasta_02128
algU_3		RNA polymerase sigma-H factor	1	1	1	23	2634	1	5526		491	491	491				Chryseobacterium_balustinum.fasta_03432
sufS		Cysteine desulfurase SufS	12	12	1	23	3401				1220	1220	1220	Marseille-P9602.fasta_00187	Chryseobacterium_aquaticum.fasta_00605	Chryseobacterium_aureum.fasta_03179	Chryseobacterium_balustinum.fasta_00826	Chryseobacterium_formosense.fasta_01437	Chryseobacterium_indoltheticum.fasta_00444	Chryseobacterium_lactis.fasta_01291	Chryseobacterium_piscium.fasta_00600	Chryseobacterium_scophthalmum.fasta_02538	Chryseobacterium_soldanellicola.fasta_01390	Chryseobacterium_taihuense.fasta_02127	Chryseobacterium_ureilyticum.fasta_02265
ctc		General stress protein CTC	12	12	1	23	3398				635	653	643	Marseille-P9602.fasta_00188	Chryseobacterium_aquaticum.fasta_00604	Chryseobacterium_aureum.fasta_03178	Chryseobacterium_balustinum.fasta_00827	Chryseobacterium_formosense.fasta_01436	Chryseobacterium_indoltheticum.fasta_00443	Chryseobacterium_lactis.fasta_01290	Chryseobacterium_piscium.fasta_00599	Chryseobacterium_scophthalmum.fasta_02537	Chryseobacterium_soldanellicola.fasta_01391	Chryseobacterium_taihuense.fasta_02104	Chryseobacterium_ureilyticum.fasta_02264
prs		Ribose-phosphate pyrophosphokinase	12	12	1	23	3397				938	938	938	Marseille-P9602.fasta_00189	Chryseobacterium_aquaticum.fasta_00603	Chryseobacterium_aureum.fasta_03177	Chryseobacterium_balustinum.fasta_00828	Chryseobacterium_formosense.fasta_01435	Chryseobacterium_indoltheticum.fasta_00442	Chryseobacterium_lactis.fasta_01289	Chryseobacterium_piscium.fasta_00598	Chryseobacterium_scophthalmum.fasta_02536	Chryseobacterium_soldanellicola.fasta_01392	Chryseobacterium_taihuense.fasta_02105	Chryseobacterium_ureilyticum.fasta_02263
group_3195		hypothetical protein	7	7	1	23	3396	613	1		1532	1565	1559	Marseille-P9602.fasta_00190		Chryseobacterium_aureum.fasta_03176			Chryseobacterium_indoltheticum.fasta_00441	Chryseobacterium_lactis.fasta_01288	Chryseobacterium_piscium.fasta_00597	Chryseobacterium_scophthalmum.fasta_02535	Chryseobacterium_soldanellicola.fasta_01393
group_1325		Putative outer membrane protein	12	12	1	23	3395				1238	1241	1238	Marseille-P9602.fasta_00191	Chryseobacterium_aquaticum.fasta_00601	Chryseobacterium_aureum.fasta_03175	Chryseobacterium_balustinum.fasta_00830	Chryseobacterium_formosense.fasta_01433	Chryseobacterium_indoltheticum.fasta_00440	Chryseobacterium_lactis.fasta_01287	Chryseobacterium_piscium.fasta_00596	Chryseobacterium_scophthalmum.fasta_02534	Chryseobacterium_soldanellicola.fasta_01394	Chryseobacterium_taihuense.fasta_02107	Chryseobacterium_ureilyticum.fasta_02261
infB_1		hypothetical protein	12	12	1	23	3393				1385	1466	1427	Marseille-P9602.fasta_00192	Chryseobacterium_aquaticum.fasta_00600	Chryseobacterium_aureum.fasta_03174	Chryseobacterium_balustinum.fasta_00831	Chryseobacterium_formosense.fasta_01432	Chryseobacterium_indoltheticum.fasta_00439	Chryseobacterium_lactis.fasta_01286	Chryseobacterium_piscium.fasta_00595	Chryseobacterium_scophthalmum.fasta_02533	Chryseobacterium_soldanellicola.fasta_01395	Chryseobacterium_taihuense.fasta_02108	Chryseobacterium_ureilyticum.fasta_02260
gldH		Gliding motility lipoprotein GldH	12	12	1	23	3392				461	488	465	Marseille-P9602.fasta_00193	Chryseobacterium_aquaticum.fasta_00599	Chryseobacterium_aureum.fasta_03173	Chryseobacterium_balustinum.fasta_00832	Chryseobacterium_formosense.fasta_01431	Chryseobacterium_indoltheticum.fasta_00438	Chryseobacterium_lactis.fasta_01285	Chryseobacterium_piscium.fasta_00594	Chryseobacterium_scophthalmum.fasta_02532	Chryseobacterium_soldanellicola.fasta_01396	Chryseobacterium_taihuense.fasta_02109	Chryseobacterium_ureilyticum.fasta_02259
mrcA		Penicillin-binding protein 1A	12	12	1	23	3391				2378	2381	2380	Marseille-P9602.fasta_00194	Chryseobacterium_aquaticum.fasta_00598	Chryseobacterium_aureum.fasta_03172	Chryseobacterium_balustinum.fasta_00833	Chryseobacterium_formosense.fasta_01430	Chryseobacterium_indoltheticum.fasta_00437	Chryseobacterium_lactis.fasta_01284	Chryseobacterium_piscium.fasta_00593	Chryseobacterium_scophthalmum.fasta_02531	Chryseobacterium_soldanellicola.fasta_01397	Chryseobacterium_taihuense.fasta_02110	Chryseobacterium_ureilyticum.fasta_02258
selO		Protein adenylyltransferase SelO	12	12	1	23	3390				1535	1541	1540	Marseille-P9602.fasta_00195	Chryseobacterium_aquaticum.fasta_00597	Chryseobacterium_aureum.fasta_03171	Chryseobacterium_balustinum.fasta_00834	Chryseobacterium_formosense.fasta_01429	Chryseobacterium_indoltheticum.fasta_00436	Chryseobacterium_lactis.fasta_01283	Chryseobacterium_piscium.fasta_00592	Chryseobacterium_scophthalmum.fasta_02530	Chryseobacterium_soldanellicola.fasta_01398	Chryseobacterium_taihuense.fasta_02111	Chryseobacterium_ureilyticum.fasta_02257
hcf136		hypothetical protein	6	6	1	23	3389	123	1		194	1370	991	Marseille-P9602.fasta_00196	Chryseobacterium_aquaticum.fasta_00596		Chryseobacterium_balustinum.fasta_00835		Chryseobacterium_indoltheticum.fasta_00435		Chryseobacterium_piscium.fasta_00591	Chryseobacterium_scophthalmum.fasta_02529
group_2177		hypothetical protein	8	8	1	23	3388	123	2		1274	1382	1297	Marseille-P9602.fasta_00197	Chryseobacterium_aquaticum.fasta_00595		Chryseobacterium_balustinum.fasta_00836	Chryseobacterium_formosense.fasta_01428	Chryseobacterium_indoltheticum.fasta_00434		Chryseobacterium_piscium.fasta_00590	Chryseobacterium_scophthalmum.fasta_02528		Chryseobacterium_taihuense.fasta_02112
group_384		hypothetical protein	12	12	1	23	3387				530	557	540	Marseille-P9602.fasta_00198	Chryseobacterium_aquaticum.fasta_00594	Chryseobacterium_aureum.fasta_03168	Chryseobacterium_balustinum.fasta_00837	Chryseobacterium_formosense.fasta_01427	Chryseobacterium_indoltheticum.fasta_00433	Chryseobacterium_lactis.fasta_01280	Chryseobacterium_piscium.fasta_00589	Chryseobacterium_scophthalmum.fasta_02527	Chryseobacterium_soldanellicola.fasta_01401	Chryseobacterium_taihuense.fasta_02113	Chryseobacterium_ureilyticum.fasta_02255
petJ_3		Cytochrome c6	12	12	1	23	3384				1358	1364	1359	Marseille-P9602.fasta_00199	Chryseobacterium_aquaticum.fasta_00593	Chryseobacterium_aureum.fasta_03167	Chryseobacterium_balustinum.fasta_00838	Chryseobacterium_formosense.fasta_01426	Chryseobacterium_indoltheticum.fasta_00432	Chryseobacterium_lactis.fasta_01279	Chryseobacterium_piscium.fasta_00588	Chryseobacterium_scophthalmum.fasta_02526	Chryseobacterium_soldanellicola.fasta_01402	Chryseobacterium_taihuense.fasta_02114	Chryseobacterium_ureilyticum.fasta_02254
rsxB		Ion-translocating oxidoreductase complex subunit B	12	12	1	23	3383				3044	3071	3060	Marseille-P9602.fasta_00200	Chryseobacterium_aquaticum.fasta_00592	Chryseobacterium_aureum.fasta_03166	Chryseobacterium_balustinum.fasta_00839	Chryseobacterium_formosense.fasta_01425	Chryseobacterium_indoltheticum.fasta_00431	Chryseobacterium_lactis.fasta_01278	Chryseobacterium_piscium.fasta_00587	Chryseobacterium_scophthalmum.fasta_02525	Chryseobacterium_soldanellicola.fasta_01403	Chryseobacterium_taihuense.fasta_02115	Chryseobacterium_ureilyticum.fasta_02253
group_4543		hypothetical protein	12	12	1	23	3382				1397	1397	1397	Marseille-P9602.fasta_00201	Chryseobacterium_aquaticum.fasta_00591	Chryseobacterium_aureum.fasta_03165	Chryseobacterium_balustinum.fasta_00840	Chryseobacterium_formosense.fasta_01424	Chryseobacterium_indoltheticum.fasta_00430	Chryseobacterium_lactis.fasta_01277	Chryseobacterium_piscium.fasta_00586	Chryseobacterium_scophthalmum.fasta_02524	Chryseobacterium_soldanellicola.fasta_01404	Chryseobacterium_taihuense.fasta_02116	Chryseobacterium_ureilyticum.fasta_02252
group_2552		hypothetical protein	12	12	1	23	3381				521	521	521	Marseille-P9602.fasta_00202	Chryseobacterium_aquaticum.fasta_00590	Chryseobacterium_aureum.fasta_03164	Chryseobacterium_balustinum.fasta_00841	Chryseobacterium_formosense.fasta_01423	Chryseobacterium_indoltheticum.fasta_00429	Chryseobacterium_lactis.fasta_01276	Chryseobacterium_piscium.fasta_00585	Chryseobacterium_scophthalmum.fasta_02523	Chryseobacterium_soldanellicola.fasta_01405	Chryseobacterium_taihuense.fasta_02117	Chryseobacterium_ureilyticum.fasta_02251
petJ_2		Cytochrome c6	12	12	1	23	3380				677	695	684	Marseille-P9602.fasta_00203	Chryseobacterium_aquaticum.fasta_00589	Chryseobacterium_aureum.fasta_03163	Chryseobacterium_balustinum.fasta_00842	Chryseobacterium_formosense.fasta_01422	Chryseobacterium_indoltheticum.fasta_00428	Chryseobacterium_lactis.fasta_01275	Chryseobacterium_piscium.fasta_00584	Chryseobacterium_scophthalmum.fasta_02522	Chryseobacterium_soldanellicola.fasta_01406	Chryseobacterium_taihuense.fasta_02118	Chryseobacterium_ureilyticum.fasta_02250
group_1323		hypothetical protein	12	12	1	23	3379				1331	1331	1331	Marseille-P9602.fasta_00204	Chryseobacterium_aquaticum.fasta_00588	Chryseobacterium_aureum.fasta_03162	Chryseobacterium_balustinum.fasta_00843	Chryseobacterium_formosense.fasta_01421	Chryseobacterium_indoltheticum.fasta_00427	Chryseobacterium_lactis.fasta_01274	Chryseobacterium_piscium.fasta_00583	Chryseobacterium_scophthalmum.fasta_02521	Chryseobacterium_soldanellicola.fasta_01407	Chryseobacterium_taihuense.fasta_02119	Chryseobacterium_ureilyticum.fasta_02249
group_2176		hypothetical protein	8	8	1	23	3377	289	1		1016	1019	1018	Marseille-P9602.fasta_00205	Chryseobacterium_aquaticum.fasta_00587		Chryseobacterium_balustinum.fasta_00844	Chryseobacterium_formosense.fasta_01420	Chryseobacterium_indoltheticum.fasta_00426		Chryseobacterium_piscium.fasta_00582	Chryseobacterium_scophthalmum.fasta_02520		Chryseobacterium_taihuense.fasta_02120
group_383		hypothetical protein	12	12	1	23	3376				1178	1274	1197	Marseille-P9602.fasta_00206	Chryseobacterium_aquaticum.fasta_00586	Chryseobacterium_aureum.fasta_03156	Chryseobacterium_balustinum.fasta_00845	Chryseobacterium_formosense.fasta_01419	Chryseobacterium_indoltheticum.fasta_00425	Chryseobacterium_lactis.fasta_01272	Chryseobacterium_piscium.fasta_00581	Chryseobacterium_scophthalmum.fasta_02519	Chryseobacterium_soldanellicola.fasta_01409	Chryseobacterium_taihuense.fasta_02121	Chryseobacterium_ureilyticum.fasta_02247
apt		Adenine phosphoribosyltransferase	11	11	1	23	3370	687	1		536	536	536	Marseille-P9602.fasta_00207		Chryseobacterium_aureum.fasta_03155	Chryseobacterium_balustinum.fasta_00846	Chryseobacterium_formosense.fasta_01418	Chryseobacterium_indoltheticum.fasta_00424	Chryseobacterium_lactis.fasta_01271	Chryseobacterium_piscium.fasta_00580	Chryseobacterium_scophthalmum.fasta_02518	Chryseobacterium_soldanellicola.fasta_01410	Chryseobacterium_taihuense.fasta_02122	Chryseobacterium_ureilyticum.fasta_02246
group_1740	cpoB_1	Cell division coordinator CpoB	12	12	1	23	3369				707	710	708	Marseille-P9602.fasta_00208	Chryseobacterium_aquaticum.fasta_00585	Chryseobacterium_aureum.fasta_03154	Chryseobacterium_balustinum.fasta_00847	Chryseobacterium_formosense.fasta_01417	Chryseobacterium_indoltheticum.fasta_00423	Chryseobacterium_lactis.fasta_01270	Chryseobacterium_piscium.fasta_00579	Chryseobacterium_scophthalmum.fasta_02517	Chryseobacterium_soldanellicola.fasta_01411	Chryseobacterium_taihuense.fasta_02123	Chryseobacterium_ureilyticum.fasta_02245
ribH		6,7-dimethyl-8-ribityllumazine synthase	12	12	1	23	3368				515	527	519	Marseille-P9602.fasta_00209	Chryseobacterium_aquaticum.fasta_00584	Chryseobacterium_aureum.fasta_03153	Chryseobacterium_balustinum.fasta_00848	Chryseobacterium_formosense.fasta_01416	Chryseobacterium_indoltheticum.fasta_00422	Chryseobacterium_lactis.fasta_01269	Chryseobacterium_piscium.fasta_00578	Chryseobacterium_scophthalmum.fasta_02516	Chryseobacterium_soldanellicola.fasta_01412	Chryseobacterium_taihuense.fasta_02124	Chryseobacterium_ureilyticum.fasta_02244
ygiC		Putative acid--amine ligase YgiC	4	4	1	23	3188	97	3		1160	1160	1160	Marseille-P9602.fasta_00210	Chryseobacterium_aquaticum.fasta_00582		Chryseobacterium_balustinum.fasta_00849					Chryseobacterium_scophthalmum.fasta_02515
group_3945		hypothetical protein	4	4	1	23	3189	97	4		332	332	332	Marseille-P9602.fasta_00211	Chryseobacterium_aquaticum.fasta_00581		Chryseobacterium_balustinum.fasta_00850					Chryseobacterium_scophthalmum.fasta_02514
group_3944		hypothetical protein	4	4	1	23	3190	97	1		326	347	341	Marseille-P9602.fasta_00212	Chryseobacterium_aquaticum.fasta_00580		Chryseobacterium_balustinum.fasta_00851					Chryseobacterium_scophthalmum.fasta_02513
group_822		hypothetical protein	12	12	1	23	3367				845	863	857	Marseille-P9602.fasta_00213	Chryseobacterium_aquaticum.fasta_00579	Chryseobacterium_aureum.fasta_03151	Chryseobacterium_balustinum.fasta_00852	Chryseobacterium_formosense.fasta_01415	Chryseobacterium_indoltheticum.fasta_00421	Chryseobacterium_lactis.fasta_01267	Chryseobacterium_piscium.fasta_00577	Chryseobacterium_scophthalmum.fasta_02512	Chryseobacterium_soldanellicola.fasta_01414	Chryseobacterium_taihuense.fasta_02126	Chryseobacterium_ureilyticum.fasta_02241
group_382		hypothetical protein	12	12	1	23	3365				827	863	841	Marseille-P9602.fasta_00214	Chryseobacterium_aquaticum.fasta_00578	Chryseobacterium_aureum.fasta_03150	Chryseobacterium_balustinum.fasta_00853	Chryseobacterium_formosense.fasta_01414	Chryseobacterium_indoltheticum.fasta_00420	Chryseobacterium_lactis.fasta_01266	Chryseobacterium_piscium.fasta_00576	Chryseobacterium_scophthalmum.fasta_02511	Chryseobacterium_soldanellicola.fasta_01415	Chryseobacterium_taihuense.fasta_02103	Chryseobacterium_ureilyticum.fasta_02240
erpA		Iron-sulfur cluster insertion protein ErpA	12	12	1	23	3364				329	329	329	Marseille-P9602.fasta_00215	Chryseobacterium_aquaticum.fasta_00577	Chryseobacterium_aureum.fasta_03148	Chryseobacterium_balustinum.fasta_00854	Chryseobacterium_formosense.fasta_01413	Chryseobacterium_indoltheticum.fasta_00419	Chryseobacterium_lactis.fasta_01264	Chryseobacterium_piscium.fasta_00575	Chryseobacterium_scophthalmum.fasta_02510	Chryseobacterium_soldanellicola.fasta_01417	Chryseobacterium_taihuense.fasta_02102	Chryseobacterium_ureilyticum.fasta_02239
sufB		FeS cluster assembly protein SufB	12	12	1	23	3363				1448	1448	1448	Marseille-P9602.fasta_00216	Chryseobacterium_aquaticum.fasta_00575	Chryseobacterium_aureum.fasta_03147	Chryseobacterium_balustinum.fasta_00855	Chryseobacterium_formosense.fasta_01412	Chryseobacterium_indoltheticum.fasta_00418	Chryseobacterium_lactis.fasta_01263	Chryseobacterium_piscium.fasta_00574	Chryseobacterium_scophthalmum.fasta_02509	Chryseobacterium_soldanellicola.fasta_01419	Chryseobacterium_taihuense.fasta_02101	Chryseobacterium_ureilyticum.fasta_02238
group_3331		hypothetical protein	2	2	1	23	3361	1510	1		386	386	386	Marseille-P9602.fasta_00217					Chryseobacterium_indoltheticum.fasta_00417
sufC		putative ATP-dependent transporter SufC	12	12	1	23	3358				743	743	743	Marseille-P9602.fasta_00218	Chryseobacterium_aquaticum.fasta_00574	Chryseobacterium_aureum.fasta_03145	Chryseobacterium_balustinum.fasta_00858	Chryseobacterium_formosense.fasta_01411	Chryseobacterium_indoltheticum.fasta_00416	Chryseobacterium_lactis.fasta_01262	Chryseobacterium_piscium.fasta_00572	Chryseobacterium_scophthalmum.fasta_02508	Chryseobacterium_soldanellicola.fasta_01421	Chryseobacterium_taihuense.fasta_02099	Chryseobacterium_ureilyticum.fasta_02236
sufD		FeS cluster assembly protein SufD	12	12	1	23	3357				1304	1334	1315	Marseille-P9602.fasta_00219	Chryseobacterium_aquaticum.fasta_00573	Chryseobacterium_aureum.fasta_03144	Chryseobacterium_balustinum.fasta_00859	Chryseobacterium_formosense.fasta_01410	Chryseobacterium_indoltheticum.fasta_00415	Chryseobacterium_lactis.fasta_01261	Chryseobacterium_piscium.fasta_00571	Chryseobacterium_scophthalmum.fasta_02507	Chryseobacterium_soldanellicola.fasta_01422	Chryseobacterium_taihuense.fasta_02098	Chryseobacterium_ureilyticum.fasta_02235
group_128		hypothetical protein	8	8	1	23	3351	91	8		920	932	926	Marseille-P9602.fasta_00220	Chryseobacterium_aquaticum.fasta_00572	Chryseobacterium_aureum.fasta_03143		Chryseobacterium_formosense.fasta_01408	Chryseobacterium_indoltheticum.fasta_00414		Chryseobacterium_piscium.fasta_00570	Chryseobacterium_scophthalmum.fasta_02505		Chryseobacterium_taihuense.fasta_02097
group_124		hypothetical protein	4	4	1	23	3346	91	9		932	932	932	Marseille-P9602.fasta_00221			Chryseobacterium_balustinum.fasta_00861		Chryseobacterium_indoltheticum.fasta_00413		Chryseobacterium_piscium.fasta_00569
glpG_2		hypothetical protein	12	12	1	23	3352				767	767	767	Marseille-P9602.fasta_00222	Chryseobacterium_aquaticum.fasta_00570	Chryseobacterium_aureum.fasta_03140	Chryseobacterium_balustinum.fasta_00862	Chryseobacterium_formosense.fasta_01407	Chryseobacterium_indoltheticum.fasta_00412	Chryseobacterium_lactis.fasta_01258	Chryseobacterium_piscium.fasta_00568	Chryseobacterium_scophthalmum.fasta_02504	Chryseobacterium_soldanellicola.fasta_01424	Chryseobacterium_taihuense.fasta_02096	Chryseobacterium_ureilyticum.fasta_02232
disA		hypothetical protein	12	12	1	23	3345				740	1109	1078	Marseille-P9602.fasta_00223	Chryseobacterium_aquaticum.fasta_00569	Chryseobacterium_aureum.fasta_03139	Chryseobacterium_balustinum.fasta_00863	Chryseobacterium_formosense.fasta_01406	Chryseobacterium_indoltheticum.fasta_00411	Chryseobacterium_lactis.fasta_01257	Chryseobacterium_piscium.fasta_00567	Chryseobacterium_scophthalmum.fasta_02503	Chryseobacterium_soldanellicola.fasta_01426	Chryseobacterium_taihuense.fasta_02095	Chryseobacterium_ureilyticum.fasta_02231
gdhB		NAD-specific glutamate dehydrogenase	12	12	1	23	3344				1358	1412	1362	Marseille-P9602.fasta_00224	Chryseobacterium_aquaticum.fasta_00568	Chryseobacterium_aureum.fasta_03138	Chryseobacterium_balustinum.fasta_00864	Chryseobacterium_formosense.fasta_01405	Chryseobacterium_indoltheticum.fasta_00410	Chryseobacterium_lactis.fasta_01256	Chryseobacterium_piscium.fasta_00566	Chryseobacterium_scophthalmum.fasta_02502	Chryseobacterium_soldanellicola.fasta_01427	Chryseobacterium_taihuense.fasta_02094	Chryseobacterium_ureilyticum.fasta_02230
group_3244		hypothetical protein	6	6	1	23	3341	740	2		362	488	405	Marseille-P9602.fasta_00225			Chryseobacterium_balustinum.fasta_00865	Chryseobacterium_formosense.fasta_01403	Chryseobacterium_indoltheticum.fasta_00409		Chryseobacterium_piscium.fasta_00565	Chryseobacterium_scophthalmum.fasta_02501
group_821		hypothetical protein	12	12	1	23	3340				485	488	487	Marseille-P9602.fasta_00226	Chryseobacterium_aquaticum.fasta_00567	Chryseobacterium_aureum.fasta_03135	Chryseobacterium_balustinum.fasta_00866	Chryseobacterium_formosense.fasta_01402	Chryseobacterium_indoltheticum.fasta_00408	Chryseobacterium_lactis.fasta_01253	Chryseobacterium_piscium.fasta_00564	Chryseobacterium_scophthalmum.fasta_02499	Chryseobacterium_soldanellicola.fasta_01430	Chryseobacterium_taihuense.fasta_02092	Chryseobacterium_ureilyticum.fasta_02227
group_1738		Inward rectifier potassium channel Kirbac3.1	9	9	1	23	3336	136	3		533	974	922	Marseille-P9602.fasta_00227	Chryseobacterium_aquaticum.fasta_00566	Chryseobacterium_aureum.fasta_03134		Chryseobacterium_formosense.fasta_01401	Chryseobacterium_indoltheticum.fasta_00407	Chryseobacterium_lactis.fasta_01252	Chryseobacterium_piscium.fasta_00563		Chryseobacterium_soldanellicola.fasta_01431	Chryseobacterium_taihuense.fasta_02091
ctb		Group 3 truncated hemoglobin ctb	12	12	1	23	3331				377	380	379	Marseille-P9602.fasta_00228	Chryseobacterium_aquaticum.fasta_00565	Chryseobacterium_aureum.fasta_03133	Chryseobacterium_balustinum.fasta_00867	Chryseobacterium_formosense.fasta_01400	Chryseobacterium_indoltheticum.fasta_00406	Chryseobacterium_lactis.fasta_01251	Chryseobacterium_piscium.fasta_00562	Chryseobacterium_scophthalmum.fasta_02498	Chryseobacterium_soldanellicola.fasta_01435	Chryseobacterium_taihuense.fasta_02089	Chryseobacterium_ureilyticum.fasta_02226
chaA		Sodium-potassium/proton antiporter ChaA	12	12	1	23	3330				1070	1073	1070	Marseille-P9602.fasta_00229	Chryseobacterium_aquaticum.fasta_00564	Chryseobacterium_aureum.fasta_03132	Chryseobacterium_balustinum.fasta_00868	Chryseobacterium_formosense.fasta_01399	Chryseobacterium_indoltheticum.fasta_00405	Chryseobacterium_lactis.fasta_01250	Chryseobacterium_piscium.fasta_00561	Chryseobacterium_scophthalmum.fasta_02497	Chryseobacterium_soldanellicola.fasta_01436	Chryseobacterium_taihuense.fasta_02088	Chryseobacterium_ureilyticum.fasta_02224
group_378		hypothetical protein	12	12	1	23	3328				329	338	336	Marseille-P9602.fasta_00230	Chryseobacterium_aquaticum.fasta_00563	Chryseobacterium_aureum.fasta_03131	Chryseobacterium_balustinum.fasta_00869	Chryseobacterium_formosense.fasta_01398	Chryseobacterium_indoltheticum.fasta_00404	Chryseobacterium_lactis.fasta_01249	Chryseobacterium_piscium.fasta_00560	Chryseobacterium_scophthalmum.fasta_02496	Chryseobacterium_soldanellicola.fasta_01437	Chryseobacterium_taihuense.fasta_02087	Chryseobacterium_ureilyticum.fasta_02223
group_3245		hypothetical protein	6	6	1	23	3327	60	1		1220	1235	1226	Marseille-P9602.fasta_00231			Chryseobacterium_balustinum.fasta_00870	Chryseobacterium_formosense.fasta_01397	Chryseobacterium_indoltheticum.fasta_00403		Chryseobacterium_piscium.fasta_00559	Chryseobacterium_scophthalmum.fasta_02495
group_2550		hypothetical protein	7	7	1	23	3326	60	4		2054	2087	2068	Marseille-P9602.fasta_00232	Chryseobacterium_aquaticum.fasta_00560		Chryseobacterium_balustinum.fasta_00871	Chryseobacterium_formosense.fasta_01396	Chryseobacterium_indoltheticum.fasta_00402		Chryseobacterium_piscium.fasta_00558	Chryseobacterium_scophthalmum.fasta_02494
group_2173		hypothetical protein	9	9	1	23	3323	60	9		620	668	662	Marseille-P9602.fasta_00233	Chryseobacterium_aquaticum.fasta_00559	Chryseobacterium_aureum.fasta_03128	Chryseobacterium_balustinum.fasta_00872	Chryseobacterium_formosense.fasta_01395	Chryseobacterium_indoltheticum.fasta_00401		Chryseobacterium_piscium.fasta_00557	Chryseobacterium_scophthalmum.fasta_02493		Chryseobacterium_taihuense.fasta_02084
group_377		hypothetical protein	12	12	1	23	3320				710	722	717	Marseille-P9602.fasta_00234	Chryseobacterium_aquaticum.fasta_00558	Chryseobacterium_aureum.fasta_03127	Chryseobacterium_balustinum.fasta_00873	Chryseobacterium_formosense.fasta_01394	Chryseobacterium_indoltheticum.fasta_00400	Chryseobacterium_lactis.fasta_01248	Chryseobacterium_piscium.fasta_00556	Chryseobacterium_scophthalmum.fasta_02492	Chryseobacterium_soldanellicola.fasta_01438	Chryseobacterium_taihuense.fasta_02083	Chryseobacterium_ureilyticum.fasta_02222
algU_4		RNA polymerase sigma-H factor	1	1	1	23	2461	1	5377		524	524	524							Chryseobacterium_lactis.fasta_02287
nhaP		Na(+)/H(+) antiporter NhaP	12	12	1	23	3318				1280	1289	1285	Marseille-P9602.fasta_00236	Chryseobacterium_aquaticum.fasta_00556	Chryseobacterium_aureum.fasta_03126	Chryseobacterium_balustinum.fasta_00874	Chryseobacterium_formosense.fasta_01392	Chryseobacterium_indoltheticum.fasta_00398	Chryseobacterium_lactis.fasta_01247	Chryseobacterium_piscium.fasta_00555	Chryseobacterium_scophthalmum.fasta_02491	Chryseobacterium_soldanellicola.fasta_01439	Chryseobacterium_taihuense.fasta_02082	Chryseobacterium_ureilyticum.fasta_02221
group_819		hypothetical protein	11	11	1	23	3317	175	1		623	638	633	Marseille-P9602.fasta_00237	Chryseobacterium_aquaticum.fasta_00555	Chryseobacterium_aureum.fasta_03125	Chryseobacterium_balustinum.fasta_00875	Chryseobacterium_formosense.fasta_01391	Chryseobacterium_indoltheticum.fasta_00397	Chryseobacterium_lactis.fasta_01246	Chryseobacterium_piscium.fasta_00554	Chryseobacterium_scophthalmum.fasta_02490	Chryseobacterium_soldanellicola.fasta_01440		Chryseobacterium_ureilyticum.fasta_02220
hflX		GTPase HflX	12	12	1	23	3316				1223	1232	1228	Marseille-P9602.fasta_00238	Chryseobacterium_aquaticum.fasta_00554	Chryseobacterium_aureum.fasta_03124	Chryseobacterium_balustinum.fasta_00876	Chryseobacterium_formosense.fasta_01390	Chryseobacterium_indoltheticum.fasta_00396	Chryseobacterium_lactis.fasta_01245	Chryseobacterium_piscium.fasta_00553	Chryseobacterium_scophthalmum.fasta_02489	Chryseobacterium_soldanellicola.fasta_01442	Chryseobacterium_taihuense.fasta_02080	Chryseobacterium_ureilyticum.fasta_02219
eco_2		hypothetical protein	6	6	1	23	3307	388	6		332	434	417	Marseille-P9602.fasta_00239			Chryseobacterium_balustinum.fasta_00877	Chryseobacterium_formosense.fasta_01386	Chryseobacterium_indoltheticum.fasta_00395		Chryseobacterium_piscium.fasta_00552	Chryseobacterium_scophthalmum.fasta_02488
dpp7		Dipeptidyl-peptidase 7	12	12	1	23	3306				2198	2210	2201	Marseille-P9602.fasta_00240	Chryseobacterium_aquaticum.fasta_00552	Chryseobacterium_aureum.fasta_03121	Chryseobacterium_balustinum.fasta_00878	Chryseobacterium_formosense.fasta_01385	Chryseobacterium_indoltheticum.fasta_00394	Chryseobacterium_lactis.fasta_01242	Chryseobacterium_piscium.fasta_00551	Chryseobacterium_scophthalmum.fasta_02487	Chryseobacterium_soldanellicola.fasta_01448	Chryseobacterium_taihuense.fasta_02078	Chryseobacterium_ureilyticum.fasta_02213
group_2832		hypothetical protein	7	7	1	23	3296	1	5644		1094	1223	1201	Marseille-P9602.fasta_00241		Chryseobacterium_aureum.fasta_03118	Chryseobacterium_balustinum.fasta_00879		Chryseobacterium_indoltheticum.fasta_00393	Chryseobacterium_lactis.fasta_01239	Chryseobacterium_piscium.fasta_00550	Chryseobacterium_scophthalmum.fasta_02486
group_6935		hypothetical protein	2	2	1	23	3289	1	5621		4835	4970	4902	Marseille-P9602.fasta_00242								Chryseobacterium_scophthalmum.fasta_02485
comM		Competence protein ComM	10	10	1	23	3294	1	5657		695	1535	1372	Marseille-P9602.fasta_00243	Chryseobacterium_aquaticum.fasta_00548		Chryseobacterium_balustinum.fasta_00880	Chryseobacterium_formosense.fasta_01384	Chryseobacterium_indoltheticum.fasta_00391	Chryseobacterium_lactis.fasta_01237	Chryseobacterium_piscium.fasta_00548	Chryseobacterium_scophthalmum.fasta_02484		Chryseobacterium_taihuense.fasta_02074	Chryseobacterium_ureilyticum.fasta_02211
ftsP		Cell division protein FtsP	5	5	1	23	3288	1	5640		2297	2378	2325	Marseille-P9602.fasta_00244			Chryseobacterium_balustinum.fasta_00881		Chryseobacterium_indoltheticum.fasta_00390		Chryseobacterium_piscium.fasta_00547	Chryseobacterium_scophthalmum.fasta_02469
algU_5		RNA polymerase sigma-H factor	1	1	1	23	4934	1	1680		500	500	500							Chryseobacterium_lactis.fasta_04469
alkA		DNA-3-methyladenine glycosylase	1	1	1	23	9536	1	4844		671	671	671									Chryseobacterium_scophthalmum.fasta_01229
group_3708		hypothetical protein	5	5	1	23	3286	1	5634		827	911	870	Marseille-P9602.fasta_00247			Chryseobacterium_balustinum.fasta_00882		Chryseobacterium_indoltheticum.fasta_00389		Chryseobacterium_piscium.fasta_00546	Chryseobacterium_scophthalmum.fasta_02468
group_4474		hypothetical protein	4	4	1	23	3207	1	5631		287	362	343	Marseille-P9602.fasta_00248					Chryseobacterium_indoltheticum.fasta_00388		Chryseobacterium_piscium.fasta_00545	Chryseobacterium_scophthalmum.fasta_02467
csaA		putative chaperone CsaA	12	12	1	23	3266				347	347	347	Marseille-P9602.fasta_00249	Chryseobacterium_aquaticum.fasta_00547	Chryseobacterium_aureum.fasta_03088	Chryseobacterium_balustinum.fasta_00885	Chryseobacterium_formosense.fasta_01379	Chryseobacterium_indoltheticum.fasta_00387	Chryseobacterium_lactis.fasta_01222	Chryseobacterium_piscium.fasta_00544	Chryseobacterium_scophthalmum.fasta_02466	Chryseobacterium_soldanellicola.fasta_01467	Chryseobacterium_taihuense.fasta_02073	Chryseobacterium_ureilyticum.fasta_02174
group_1319		hypothetical protein	12	12	1	23	3265				701	704	701	Marseille-P9602.fasta_00250	Chryseobacterium_aquaticum.fasta_00546	Chryseobacterium_aureum.fasta_03087	Chryseobacterium_balustinum.fasta_00886	Chryseobacterium_formosense.fasta_01378	Chryseobacterium_indoltheticum.fasta_00386	Chryseobacterium_lactis.fasta_01221	Chryseobacterium_piscium.fasta_00543	Chryseobacterium_scophthalmum.fasta_02465	Chryseobacterium_soldanellicola.fasta_01468	Chryseobacterium_taihuense.fasta_02072	Chryseobacterium_ureilyticum.fasta_02173
sufT		Fe-S protein maturation auxiliary factor SufT	12	12	1	23	3264				326	326	326	Marseille-P9602.fasta_00251	Chryseobacterium_aquaticum.fasta_00545	Chryseobacterium_aureum.fasta_03086	Chryseobacterium_balustinum.fasta_00887	Chryseobacterium_formosense.fasta_01377	Chryseobacterium_indoltheticum.fasta_00385	Chryseobacterium_lactis.fasta_01220	Chryseobacterium_piscium.fasta_00542	Chryseobacterium_scophthalmum.fasta_02464	Chryseobacterium_soldanellicola.fasta_01469	Chryseobacterium_taihuense.fasta_02071	Chryseobacterium_ureilyticum.fasta_02172
sseB		Putative thiosulfate sulfurtransferase SseB	11	11	1	23	3263	87	2		833	854	837	Marseille-P9602.fasta_00252	Chryseobacterium_aquaticum.fasta_00544	Chryseobacterium_aureum.fasta_03085	Chryseobacterium_balustinum.fasta_00888	Chryseobacterium_formosense.fasta_01336	Chryseobacterium_indoltheticum.fasta_00384	Chryseobacterium_lactis.fasta_01219	Chryseobacterium_piscium.fasta_00541	Chryseobacterium_scophthalmum.fasta_02463	Chryseobacterium_soldanellicola.fasta_01470		Chryseobacterium_ureilyticum.fasta_02170
group_2950		hypothetical protein	8	8	1	23	3262	87	4		398	401	400	Marseille-P9602.fasta_00253	Chryseobacterium_aquaticum.fasta_00543		Chryseobacterium_balustinum.fasta_00889	Chryseobacterium_formosense.fasta_01337	Chryseobacterium_indoltheticum.fasta_00383		Chryseobacterium_piscium.fasta_00540	Chryseobacterium_scophthalmum.fasta_02462		Chryseobacterium_taihuense.fasta_02070
group_6438		hypothetical protein	2	2	1	23	3259	87	3		995	995	995	Marseille-P9602.fasta_00254				Chryseobacterium_formosense.fasta_01338
liuE		3-hydroxy-3-isohexenylglutaryl-CoA/hydroxy-methylglutaryl-CoA lyase	12	12	1	23	3260				848	848	848	Marseille-P9602.fasta_00255	Chryseobacterium_aquaticum.fasta_00542	Chryseobacterium_aureum.fasta_03084	Chryseobacterium_balustinum.fasta_00891	Chryseobacterium_formosense.fasta_01339	Chryseobacterium_indoltheticum.fasta_00382	Chryseobacterium_lactis.fasta_01218	Chryseobacterium_piscium.fasta_00539	Chryseobacterium_scophthalmum.fasta_02461	Chryseobacterium_soldanellicola.fasta_01471	Chryseobacterium_taihuense.fasta_02069	Chryseobacterium_ureilyticum.fasta_02169
pepT		Peptidase T	12	12	1	23	3258				1247	1259	1248	Marseille-P9602.fasta_00256	Chryseobacterium_aquaticum.fasta_00541	Chryseobacterium_aureum.fasta_03083	Chryseobacterium_balustinum.fasta_00892	Chryseobacterium_formosense.fasta_01340	Chryseobacterium_indoltheticum.fasta_00381	Chryseobacterium_lactis.fasta_01217	Chryseobacterium_piscium.fasta_00538	Chryseobacterium_scophthalmum.fasta_02460	Chryseobacterium_soldanellicola.fasta_01472	Chryseobacterium_taihuense.fasta_02068	Chryseobacterium_ureilyticum.fasta_02168
group_5223		hypothetical protein	4	4	1	23	3255	734	2		242	248	246	Marseille-P9602.fasta_00257			Chryseobacterium_balustinum.fasta_00893				Chryseobacterium_piscium.fasta_00537	Chryseobacterium_scophthalmum.fasta_02458
group_6192		hypothetical protein	2	2	1	23	3221	734	3		269	269	269	Marseille-P9602.fasta_00258			Chryseobacterium_balustinum.fasta_00894
thiL		Thiamine-monophosphate kinase	12	12	1	23	3253				1052	1094	1064	Marseille-P9602.fasta_00259	Chryseobacterium_aquaticum.fasta_00539	Chryseobacterium_aureum.fasta_03070	Chryseobacterium_balustinum.fasta_00895	Chryseobacterium_formosense.fasta_01342	Chryseobacterium_indoltheticum.fasta_00376	Chryseobacterium_lactis.fasta_01207	Chryseobacterium_piscium.fasta_00536	Chryseobacterium_scophthalmum.fasta_02457	Chryseobacterium_soldanellicola.fasta_01474	Chryseobacterium_taihuense.fasta_02066	Chryseobacterium_ureilyticum.fasta_02160
group_2171		hypothetical protein	12	12	1	23	3250				491	494	493	Marseille-P9602.fasta_00260	Chryseobacterium_aquaticum.fasta_00538	Chryseobacterium_aureum.fasta_03069	Chryseobacterium_balustinum.fasta_00896	Chryseobacterium_formosense.fasta_01343	Chryseobacterium_indoltheticum.fasta_00375	Chryseobacterium_lactis.fasta_01206	Chryseobacterium_piscium.fasta_00535	Chryseobacterium_scophthalmum.fasta_02456	Chryseobacterium_soldanellicola.fasta_01475	Chryseobacterium_taihuense.fasta_02065	Chryseobacterium_ureilyticum.fasta_02159
group_816		putative protein	12	12	1	23	3249				1202	1226	1205	Marseille-P9602.fasta_00261	Chryseobacterium_aquaticum.fasta_00537	Chryseobacterium_aureum.fasta_03068	Chryseobacterium_balustinum.fasta_00897	Chryseobacterium_formosense.fasta_01344	Chryseobacterium_indoltheticum.fasta_00374	Chryseobacterium_lactis.fasta_01205	Chryseobacterium_piscium.fasta_00534	Chryseobacterium_scophthalmum.fasta_02455	Chryseobacterium_soldanellicola.fasta_01476	Chryseobacterium_taihuense.fasta_02064	Chryseobacterium_ureilyticum.fasta_02158
alkJ		Alcohol dehydrogenase [acceptor]	1	1	1	23	11013	1	7705		1553	1553	1553			Chryseobacterium_aureum.fasta_01363
group_1316		hypothetical protein	11	11	1	23	3244	39	13		635	638	637	Marseille-P9602.fasta_00263	Chryseobacterium_aquaticum.fasta_00535	Chryseobacterium_aureum.fasta_03065	Chryseobacterium_balustinum.fasta_00899	Chryseobacterium_formosense.fasta_01346	Chryseobacterium_indoltheticum.fasta_00372	Chryseobacterium_lactis.fasta_01203	Chryseobacterium_piscium.fasta_00532	Chryseobacterium_scophthalmum.fasta_02453	Chryseobacterium_soldanellicola.fasta_01478	Chryseobacterium_taihuense.fasta_02062
group_1315		hypothetical protein	11	11	1	23	3241	39	10		917	947	921	Marseille-P9602.fasta_00264	Chryseobacterium_aquaticum.fasta_00534	Chryseobacterium_aureum.fasta_03064	Chryseobacterium_balustinum.fasta_00900	Chryseobacterium_formosense.fasta_01347	Chryseobacterium_indoltheticum.fasta_00371	Chryseobacterium_lactis.fasta_01202	Chryseobacterium_piscium.fasta_00531	Chryseobacterium_scophthalmum.fasta_02452	Chryseobacterium_soldanellicola.fasta_01479	Chryseobacterium_taihuense.fasta_02061
group_4296		hypothetical protein	5	5	1	23	3229	39	9		422	422	422	Marseille-P9602.fasta_00265			Chryseobacterium_balustinum.fasta_00901		Chryseobacterium_indoltheticum.fasta_00370		Chryseobacterium_piscium.fasta_00530	Chryseobacterium_scophthalmum.fasta_02451
group_375		hypothetical protein	12	12	1	23	3240				371	446	390	Marseille-P9602.fasta_00266	Chryseobacterium_aquaticum.fasta_00533	Chryseobacterium_aureum.fasta_03063	Chryseobacterium_balustinum.fasta_00902	Chryseobacterium_formosense.fasta_01348	Chryseobacterium_indoltheticum.fasta_00369	Chryseobacterium_lactis.fasta_01201	Chryseobacterium_piscium.fasta_00529	Chryseobacterium_scophthalmum.fasta_02450	Chryseobacterium_soldanellicola.fasta_01480	Chryseobacterium_taihuense.fasta_02060	Chryseobacterium_ureilyticum.fasta_02156
group_1655	resA_3	Thiol-disulfide oxidoreductase ResA	11	11	1	23	3239	23	10		482	656	637	Marseille-P9602.fasta_00267		Chryseobacterium_aureum.fasta_03062	Chryseobacterium_balustinum.fasta_00903	Chryseobacterium_formosense.fasta_01349	Chryseobacterium_indoltheticum.fasta_00368	Chryseobacterium_lactis.fasta_01200	Chryseobacterium_piscium.fasta_00528	Chryseobacterium_scophthalmum.fasta_02449	Chryseobacterium_soldanellicola.fasta_01481	Chryseobacterium_taihuense.fasta_02059	Chryseobacterium_ureilyticum.fasta_02155
resA_2		Thiol-disulfide oxidoreductase ResA	11	11	1	23	3238	23	18		149	542	468	Marseille-P9602.fasta_00268		Chryseobacterium_aureum.fasta_03061	Chryseobacterium_balustinum.fasta_00904	Chryseobacterium_formosense.fasta_01350	Chryseobacterium_indoltheticum.fasta_00367	Chryseobacterium_lactis.fasta_01199	Chryseobacterium_piscium.fasta_00527	Chryseobacterium_scophthalmum.fasta_02448	Chryseobacterium_soldanellicola.fasta_01482	Chryseobacterium_taihuense.fasta_02058	Chryseobacterium_ureilyticum.fasta_02154
group_5446		hypothetical protein	3	3	1	23	3234	23	6		419	419	419	Marseille-P9602.fasta_00269					Chryseobacterium_indoltheticum.fasta_00366			Chryseobacterium_scophthalmum.fasta_02447
group_2549		hypothetical protein	7	7	1	23	3233	23	9		440	485	461	Marseille-P9602.fasta_00270	Chryseobacterium_aquaticum.fasta_00532		Chryseobacterium_balustinum.fasta_00905	Chryseobacterium_formosense.fasta_01351	Chryseobacterium_indoltheticum.fasta_00365		Chryseobacterium_piscium.fasta_00526	Chryseobacterium_scophthalmum.fasta_02446
mutS		DNA mismatch repair protein MutS	12	12	1	23	1479				2561	2597	2584	Marseille-P9602.fasta_00271	Chryseobacterium_aquaticum.fasta_00530	Chryseobacterium_aureum.fasta_03056	Chryseobacterium_balustinum.fasta_00907	Chryseobacterium_formosense.fasta_01353	Chryseobacterium_indoltheticum.fasta_00363	Chryseobacterium_lactis.fasta_01194	Chryseobacterium_piscium.fasta_00524	Chryseobacterium_scophthalmum.fasta_02444	Chryseobacterium_soldanellicola.fasta_01486	Chryseobacterium_taihuense.fasta_02056	Chryseobacterium_ureilyticum.fasta_02148
group_5224		hypothetical protein	3	3	1	23	1466	55	3		422	497	469	Marseille-P9602.fasta_00272			Chryseobacterium_balustinum.fasta_00908				Chryseobacterium_piscium.fasta_00523
group_2482		hypothetical protein	10	10	1	23	1481	55	4		875	884	880	Marseille-P9602.fasta_00273		Chryseobacterium_aureum.fasta_03054	Chryseobacterium_balustinum.fasta_00909	Chryseobacterium_formosense.fasta_01354	Chryseobacterium_indoltheticum.fasta_00362	Chryseobacterium_lactis.fasta_01192	Chryseobacterium_piscium.fasta_00522	Chryseobacterium_scophthalmum.fasta_02443	Chryseobacterium_soldanellicola.fasta_01488		Chryseobacterium_ureilyticum.fasta_02146
group_815		hypothetical protein	12	12	1	23	1484				788	983	869	Marseille-P9602.fasta_00274	Chryseobacterium_aquaticum.fasta_00529	Chryseobacterium_aureum.fasta_03053	Chryseobacterium_balustinum.fasta_00910	Chryseobacterium_formosense.fasta_01355	Chryseobacterium_indoltheticum.fasta_00361	Chryseobacterium_lactis.fasta_01190	Chryseobacterium_piscium.fasta_00521	Chryseobacterium_scophthalmum.fasta_02442	Chryseobacterium_soldanellicola.fasta_01489	Chryseobacterium_taihuense.fasta_02006	Chryseobacterium_ureilyticum.fasta_02145
trmH_1		Putative TrmH family tRNA/rRNA methyltransferase	12	12	1	23	1486				530	536	531	Marseille-P9602.fasta_00275	Chryseobacterium_aquaticum.fasta_00527	Chryseobacterium_aureum.fasta_03050	Chryseobacterium_balustinum.fasta_00911	Chryseobacterium_formosense.fasta_01356	Chryseobacterium_indoltheticum.fasta_00360	Chryseobacterium_lactis.fasta_01187	Chryseobacterium_piscium.fasta_00520	Chryseobacterium_scophthalmum.fasta_02441	Chryseobacterium_soldanellicola.fasta_01492	Chryseobacterium_taihuense.fasta_02007	Chryseobacterium_ureilyticum.fasta_02144
group_2169		hypothetical protein	12	12	1	23	1487				650	653	650	Marseille-P9602.fasta_00276	Chryseobacterium_aquaticum.fasta_00526	Chryseobacterium_aureum.fasta_03049	Chryseobacterium_balustinum.fasta_00912	Chryseobacterium_formosense.fasta_01357	Chryseobacterium_indoltheticum.fasta_00359	Chryseobacterium_lactis.fasta_01186	Chryseobacterium_piscium.fasta_00519	Chryseobacterium_scophthalmum.fasta_02440	Chryseobacterium_soldanellicola.fasta_01493	Chryseobacterium_taihuense.fasta_02008	Chryseobacterium_ureilyticum.fasta_02143
nadK		NAD kinase	12	12	1	23	1488				866	866	866	Marseille-P9602.fasta_00277	Chryseobacterium_aquaticum.fasta_00525	Chryseobacterium_aureum.fasta_03048	Chryseobacterium_balustinum.fasta_00913	Chryseobacterium_formosense.fasta_01358	Chryseobacterium_indoltheticum.fasta_00358	Chryseobacterium_lactis.fasta_01185	Chryseobacterium_piscium.fasta_00518	Chryseobacterium_scophthalmum.fasta_02439	Chryseobacterium_soldanellicola.fasta_01494	Chryseobacterium_taihuense.fasta_02009	Chryseobacterium_ureilyticum.fasta_02142
fbaA		Fructose-bisphosphate aldolase class 2	12	12	1	23	1489				1070	1070	1070	Marseille-P9602.fasta_00278	Chryseobacterium_aquaticum.fasta_00524	Chryseobacterium_aureum.fasta_03047	Chryseobacterium_balustinum.fasta_00914	Chryseobacterium_formosense.fasta_01359	Chryseobacterium_indoltheticum.fasta_00357	Chryseobacterium_lactis.fasta_01184	Chryseobacterium_piscium.fasta_00517	Chryseobacterium_scophthalmum.fasta_02438	Chryseobacterium_soldanellicola.fasta_01495	Chryseobacterium_taihuense.fasta_02010	Chryseobacterium_ureilyticum.fasta_02141
accD		Acetyl-coenzyme A carboxylase carboxyl transferase subunit beta	12	12	1	23	1490				854	854	854	Marseille-P9602.fasta_00279	Chryseobacterium_aquaticum.fasta_00523	Chryseobacterium_aureum.fasta_03046	Chryseobacterium_balustinum.fasta_00915	Chryseobacterium_formosense.fasta_01360	Chryseobacterium_indoltheticum.fasta_00356	Chryseobacterium_lactis.fasta_01183	Chryseobacterium_piscium.fasta_00516	Chryseobacterium_scophthalmum.fasta_02437	Chryseobacterium_soldanellicola.fasta_01496	Chryseobacterium_taihuense.fasta_02011	Chryseobacterium_ureilyticum.fasta_02140
group_1312		hypothetical protein	12	12	1	23	1491				452	518	477	Marseille-P9602.fasta_00280	Chryseobacterium_aquaticum.fasta_00522	Chryseobacterium_aureum.fasta_03045	Chryseobacterium_balustinum.fasta_00916	Chryseobacterium_formosense.fasta_01361	Chryseobacterium_indoltheticum.fasta_00355	Chryseobacterium_lactis.fasta_01182	Chryseobacterium_piscium.fasta_00515	Chryseobacterium_scophthalmum.fasta_02436	Chryseobacterium_soldanellicola.fasta_01497	Chryseobacterium_taihuense.fasta_02012	Chryseobacterium_ureilyticum.fasta_02139
group_927		hypothetical protein	12	12	1	23	1072				515	536	522	Marseille-P9602.fasta_00281	Chryseobacterium_aquaticum.fasta_01437	Chryseobacterium_aureum.fasta_00026	Chryseobacterium_balustinum.fasta_03613	Chryseobacterium_formosense.fasta_02573	Chryseobacterium_indoltheticum.fasta_02112	Chryseobacterium_lactis.fasta_02967	Chryseobacterium_piscium.fasta_02486	Chryseobacterium_scophthalmum.fasta_00207	Chryseobacterium_soldanellicola.fasta_00150	Chryseobacterium_taihuense.fasta_01587	Chryseobacterium_ureilyticum.fasta_02925
doeB		N-alpha-acetyl-L-2,4-diaminobutyric acid deacetylase	4	4	1	23	1071	50	10		692	1049	959	Marseille-P9602.fasta_00282			Chryseobacterium_balustinum.fasta_03612		Chryseobacterium_indoltheticum.fasta_02110			Chryseobacterium_scophthalmum.fasta_00206
ampC		Beta-lactamase	1	1	1	23	9476	513	2		1169	1169	1169			Chryseobacterium_aureum.fasta_00897
group_2890		hypothetical protein	6	6	1	23	1069	50	9		626	1007	935	Marseille-P9602.fasta_00284			Chryseobacterium_balustinum.fasta_03611	Chryseobacterium_formosense.fasta_02574	Chryseobacterium_indoltheticum.fasta_02109			Chryseobacterium_scophthalmum.fasta_00205			Chryseobacterium_ureilyticum.fasta_02928
susB		Glucan 1,4-alpha-glucosidase SusB	12	12	1	23	1068				2153	2159	2156	Marseille-P9602.fasta_00285	Chryseobacterium_aquaticum.fasta_01433	Chryseobacterium_aureum.fasta_00023	Chryseobacterium_balustinum.fasta_03610	Chryseobacterium_formosense.fasta_02575	Chryseobacterium_indoltheticum.fasta_02108	Chryseobacterium_lactis.fasta_02964	Chryseobacterium_piscium.fasta_02489	Chryseobacterium_scophthalmum.fasta_00203	Chryseobacterium_soldanellicola.fasta_00157	Chryseobacterium_taihuense.fasta_01583	Chryseobacterium_ureilyticum.fasta_02929
metG		Methionine--tRNA ligase	12	12	1	23	1057				2021	2039	2034	Marseille-P9602.fasta_00286	Chryseobacterium_aquaticum.fasta_01429	Chryseobacterium_aureum.fasta_00019	Chryseobacterium_balustinum.fasta_03609	Chryseobacterium_formosense.fasta_02576	Chryseobacterium_indoltheticum.fasta_02104	Chryseobacterium_lactis.fasta_02961	Chryseobacterium_piscium.fasta_02493	Chryseobacterium_scophthalmum.fasta_00202	Chryseobacterium_soldanellicola.fasta_00161	Chryseobacterium_taihuense.fasta_01579	Chryseobacterium_ureilyticum.fasta_02933
group_496		hypothetical protein	12	12	1	23	4487				1559	1616	1589	Marseille-P9602.fasta_00287	Chryseobacterium_aquaticum.fasta_01611	Chryseobacterium_aureum.fasta_00987	Chryseobacterium_balustinum.fasta_03608	Chryseobacterium_formosense.fasta_02577	Chryseobacterium_indoltheticum.fasta_02098	Chryseobacterium_lactis.fasta_04037	Chryseobacterium_piscium.fasta_02499	Chryseobacterium_scophthalmum.fasta_00196	Chryseobacterium_soldanellicola.fasta_03239	Chryseobacterium_taihuense.fasta_01574	Chryseobacterium_ureilyticum.fasta_00758
typA		GTP-binding protein TypA/BipA	12	12	1	23	4475				1805	1808	1806	Marseille-P9602.fasta_00288	Chryseobacterium_aquaticum.fasta_01609	Chryseobacterium_aureum.fasta_00990	Chryseobacterium_balustinum.fasta_03606	Chryseobacterium_formosense.fasta_02578	Chryseobacterium_indoltheticum.fasta_02095	Chryseobacterium_lactis.fasta_04038	Chryseobacterium_piscium.fasta_02500	Chryseobacterium_scophthalmum.fasta_00195	Chryseobacterium_soldanellicola.fasta_03238	Chryseobacterium_taihuense.fasta_01572	Chryseobacterium_ureilyticum.fasta_00757
group_3838		hypothetical protein	5	5	1	23	4473	1	2375		2405	2414	2408	Marseille-P9602.fasta_00289			Chryseobacterium_balustinum.fasta_03605	Chryseobacterium_formosense.fasta_02579			Chryseobacterium_piscium.fasta_03351	Chryseobacterium_scophthalmum.fasta_00194
group_1427		hypothetical protein	10	10	1	23	7336	1	2374		353	356	355	Marseille-P9602.fasta_00290	Chryseobacterium_aquaticum.fasta_01607	Chryseobacterium_aureum.fasta_00993	Chryseobacterium_balustinum.fasta_01266	Chryseobacterium_formosense.fasta_02728		Chryseobacterium_lactis.fasta_04041	Chryseobacterium_piscium.fasta_02567	Chryseobacterium_scophthalmum.fasta_00014		Chryseobacterium_taihuense.fasta_01569	Chryseobacterium_ureilyticum.fasta_00755
cas2		CRISPR-associated endoribonuclease Cas2	11	11	1	23	4472	1	2428		305	338	329	Marseille-P9602.fasta_00291	Chryseobacterium_aquaticum.fasta_02406	Chryseobacterium_aureum.fasta_00995	Chryseobacterium_balustinum.fasta_03604	Chryseobacterium_formosense.fasta_02580	Chryseobacterium_indoltheticum.fasta_02092	Chryseobacterium_lactis.fasta_04046	Chryseobacterium_piscium.fasta_03352	Chryseobacterium_scophthalmum.fasta_00193		Chryseobacterium_taihuense.fasta_00374	Chryseobacterium_ureilyticum.fasta_00740
cas1		CRISPR-associated endonuclease Cas1	11	11	1	23	4376	1	2427		893	893	893	Marseille-P9602.fasta_00292	Chryseobacterium_aquaticum.fasta_02407	Chryseobacterium_aureum.fasta_00996	Chryseobacterium_balustinum.fasta_03603	Chryseobacterium_formosense.fasta_02581	Chryseobacterium_indoltheticum.fasta_02091	Chryseobacterium_lactis.fasta_04047	Chryseobacterium_piscium.fasta_03353	Chryseobacterium_scophthalmum.fasta_00192		Chryseobacterium_taihuense.fasta_00373	Chryseobacterium_ureilyticum.fasta_00739
group_4614	cas9	CRISPR-associated endonuclease Cas9	2	2	1	23	4357	1	2383		3218	4214	3716	Marseille-P9602.fasta_00293	Chryseobacterium_aquaticum.fasta_02408
ampH		D-alanyl-D-alanine-carboxypeptidase/endopeptidase AmpH	1	1	1	23	7056	528	1		1121	1121	1121			Chryseobacterium_aureum.fasta_01573
group_1692		hypothetical protein	4	4	1	23	8746	1	2379		518	2453	1732	Marseille-P9602.fasta_00295			Chryseobacterium_balustinum.fasta_03599		Chryseobacterium_indoltheticum.fasta_02088					Chryseobacterium_taihuense.fasta_00371
group_136		hypothetical protein	2	2	1	23	8743	1	2419		3083	4514	3798	Marseille-P9602.fasta_00296								Chryseobacterium_scophthalmum.fasta_00187
yhgF		Protein YhgF	11	11	1	23	4374	1	2425		2123	2126	2123	Marseille-P9602.fasta_00297	Chryseobacterium_aquaticum.fasta_01594	Chryseobacterium_aureum.fasta_00998		Chryseobacterium_formosense.fasta_02584	Chryseobacterium_indoltheticum.fasta_02086	Chryseobacterium_lactis.fasta_04049	Chryseobacterium_piscium.fasta_03357	Chryseobacterium_scophthalmum.fasta_00185	Chryseobacterium_soldanellicola.fasta_03232	Chryseobacterium_taihuense.fasta_01991	Chryseobacterium_ureilyticum.fasta_00737
gph_1		5'-nucleotidase	6	6	1	23	4369	1	2402		632	641	635	Marseille-P9602.fasta_00298		Chryseobacterium_aureum.fasta_00999				Chryseobacterium_lactis.fasta_04050	Chryseobacterium_piscium.fasta_03358	Chryseobacterium_scophthalmum.fasta_00184			Chryseobacterium_ureilyticum.fasta_00736
group_12647		hypothetical protein	2	2	1	23	4367	1	2396		560	560	560	Marseille-P9602.fasta_00299								Chryseobacterium_scophthalmum.fasta_00183
group_5261		hypothetical protein	3	3	1	23	4366	1	2395		398	398	398	Marseille-P9602.fasta_00300			Chryseobacterium_balustinum.fasta_02130					Chryseobacterium_scophthalmum.fasta_00182
ywaD		hypothetical protein	9	9	1	23	38	1	2394		1562	1649	1579	Marseille-P9602.fasta_00301		Chryseobacterium_aureum.fasta_01001	Chryseobacterium_balustinum.fasta_02131	Chryseobacterium_formosense.fasta_02586	Chryseobacterium_indoltheticum.fasta_02084	Chryseobacterium_lactis.fasta_04052	Chryseobacterium_piscium.fasta_02631	Chryseobacterium_scophthalmum.fasta_00181			Chryseobacterium_ureilyticum.fasta_00729
group_3756		hypothetical protein	6	6	1	23	36	1	2392		833	833	833	Marseille-P9602.fasta_00302			Chryseobacterium_balustinum.fasta_02132	Chryseobacterium_formosense.fasta_02587	Chryseobacterium_indoltheticum.fasta_02083		Chryseobacterium_piscium.fasta_02630	Chryseobacterium_scophthalmum.fasta_00180
group_5418		hypothetical protein	2	2	1	23	34	1	2390		1148	1148	1148	Marseille-P9602.fasta_00303				Chryseobacterium_formosense.fasta_02588
group_2458		NAD(P)H dehydrogenase (quinone)	8	8	1	23	42	1	1285		1079	1142	1118	Marseille-P9602.fasta_00304		Chryseobacterium_aureum.fasta_00725	Chryseobacterium_balustinum.fasta_02134		Chryseobacterium_indoltheticum.fasta_02081	Chryseobacterium_lactis.fasta_03593	Chryseobacterium_piscium.fasta_02628	Chryseobacterium_scophthalmum.fasta_00178			Chryseobacterium_ureilyticum.fasta_04344
nimR		HTH-type transcriptional activator RhaR	5	5	1	23	41	1	1286		785	818	806	Marseille-P9602.fasta_00305			Chryseobacterium_balustinum.fasta_02135		Chryseobacterium_indoltheticum.fasta_02080		Chryseobacterium_piscium.fasta_02627	Chryseobacterium_scophthalmum.fasta_00177
hctA		Histone H1-like protein HC1	7	7	1	23	40	1	1287		176	176	176	Marseille-P9602.fasta_00306			Chryseobacterium_balustinum.fasta_02136	Chryseobacterium_formosense.fasta_02590	Chryseobacterium_indoltheticum.fasta_02079		Chryseobacterium_piscium.fasta_02626	Chryseobacterium_scophthalmum.fasta_00176			Chryseobacterium_ureilyticum.fasta_00727
group_3758	rhaS_7	HTH-type transcriptional activator RhaS	6	6	1	23	28	1	1288		845	851	846	Marseille-P9602.fasta_00307			Chryseobacterium_balustinum.fasta_02137	Chryseobacterium_formosense.fasta_02593	Chryseobacterium_indoltheticum.fasta_02078		Chryseobacterium_piscium.fasta_02625	Chryseobacterium_scophthalmum.fasta_00175
group_2992		hypothetical protein	6	6	1	23	4985	1	1322		521	521	521	Marseille-P9602.fasta_00308	Chryseobacterium_aquaticum.fasta_01561				Chryseobacterium_indoltheticum.fasta_02077		Chryseobacterium_piscium.fasta_02624	Chryseobacterium_scophthalmum.fasta_00174		Chryseobacterium_taihuense.fasta_00947
group_3304		hypothetical protein	7	7	1	23	4987	1	1323		791	791	791	Marseille-P9602.fasta_00309			Chryseobacterium_balustinum.fasta_02139	Chryseobacterium_formosense.fasta_02595	Chryseobacterium_indoltheticum.fasta_02076		Chryseobacterium_piscium.fasta_02623	Chryseobacterium_scophthalmum.fasta_00173		Chryseobacterium_taihuense.fasta_00946
group_3759		hypothetical protein	6	6	1	23	4988	1	1325		989	1031	1021	Marseille-P9602.fasta_00310			Chryseobacterium_balustinum.fasta_02140		Chryseobacterium_indoltheticum.fasta_02075		Chryseobacterium_piscium.fasta_02622	Chryseobacterium_scophthalmum.fasta_00172		Chryseobacterium_taihuense.fasta_00945
group_3760		hypothetical protein	5	5	1	23	4989	1	1326		2699	2798	2776	Marseille-P9602.fasta_00311			Chryseobacterium_balustinum.fasta_02141		Chryseobacterium_indoltheticum.fasta_02074		Chryseobacterium_piscium.fasta_02621	Chryseobacterium_scophthalmum.fasta_00171
group_1197	fabH_2	3-oxoacyl-[acyl-carrier-protein] synthase 3	7	7	1	23	4990	1	3101		1058	1064	1062	Marseille-P9602.fasta_00312			Chryseobacterium_balustinum.fasta_02142	Chryseobacterium_formosense.fasta_02607	Chryseobacterium_indoltheticum.fasta_02073		Chryseobacterium_piscium.fasta_02620	Chryseobacterium_scophthalmum.fasta_00170	Chryseobacterium_soldanellicola.fasta_00439
pehX		Exo-poly-alpha-D-galacturonosidase	8	8	1	23	4991	1	3100		1400	1403	1402	Marseille-P9602.fasta_00313	Chryseobacterium_aquaticum.fasta_01582		Chryseobacterium_balustinum.fasta_02143	Chryseobacterium_formosense.fasta_02608	Chryseobacterium_indoltheticum.fasta_02072		Chryseobacterium_piscium.fasta_02619	Chryseobacterium_scophthalmum.fasta_00169	Chryseobacterium_soldanellicola.fasta_03741
group_2632		hypothetical protein	8	8	1	23	4992	1	3099		3563	3641	3573	Marseille-P9602.fasta_00314	Chryseobacterium_aquaticum.fasta_01581		Chryseobacterium_balustinum.fasta_02144	Chryseobacterium_formosense.fasta_02609	Chryseobacterium_indoltheticum.fasta_02071		Chryseobacterium_piscium.fasta_02618	Chryseobacterium_scophthalmum.fasta_00168	Chryseobacterium_soldanellicola.fasta_03742
group_2631		hypothetical protein	8	8	1	23	4993	1	3098		2135	2138	2135	Marseille-P9602.fasta_00315	Chryseobacterium_aquaticum.fasta_01580		Chryseobacterium_balustinum.fasta_02145	Chryseobacterium_formosense.fasta_02610	Chryseobacterium_indoltheticum.fasta_02070		Chryseobacterium_piscium.fasta_02617	Chryseobacterium_scophthalmum.fasta_00167	Chryseobacterium_soldanellicola.fasta_03743
birA_3		Bifunctional ligase/repressor BirA	8	8	1	23	4994	1	3097		1046	1046	1046	Marseille-P9602.fasta_00316	Chryseobacterium_aquaticum.fasta_01579		Chryseobacterium_balustinum.fasta_02147	Chryseobacterium_formosense.fasta_02611	Chryseobacterium_indoltheticum.fasta_02069		Chryseobacterium_piscium.fasta_02616	Chryseobacterium_scophthalmum.fasta_00166	Chryseobacterium_soldanellicola.fasta_03744
group_2279		hypothetical protein	8	8	1	23	4998	1	3096		443	443	443	Marseille-P9602.fasta_00317	Chryseobacterium_aquaticum.fasta_01578		Chryseobacterium_balustinum.fasta_02148	Chryseobacterium_formosense.fasta_02612	Chryseobacterium_indoltheticum.fasta_02068		Chryseobacterium_piscium.fasta_02615	Chryseobacterium_scophthalmum.fasta_00165	Chryseobacterium_soldanellicola.fasta_03745
amyA_1		Cytoplasmic alpha-amylase	1	1	1	23	15803	1	9964		1475	1475	1475											Chryseobacterium_taihuense.fasta_00197
lldD		L-lactate dehydrogenase	8	8	1	23	4999	1	3094		1151	1151	1151	Marseille-P9602.fasta_00319	Chryseobacterium_aquaticum.fasta_01576		Chryseobacterium_balustinum.fasta_02149	Chryseobacterium_formosense.fasta_02614	Chryseobacterium_indoltheticum.fasta_02067		Chryseobacterium_piscium.fasta_02614	Chryseobacterium_scophthalmum.fasta_00163	Chryseobacterium_soldanellicola.fasta_03746
rhaB		Rhamnulokinase	8	8	1	23	5000	1	3090		1385	1388	1386	Marseille-P9602.fasta_00320	Chryseobacterium_aquaticum.fasta_01575		Chryseobacterium_balustinum.fasta_02150	Chryseobacterium_formosense.fasta_02615	Chryseobacterium_indoltheticum.fasta_02066		Chryseobacterium_piscium.fasta_02613	Chryseobacterium_scophthalmum.fasta_00162	Chryseobacterium_soldanellicola.fasta_03747
xylA_2		Xylose isomerase	8	8	1	23	5001	1	3089		1280	1280	1280	Marseille-P9602.fasta_00321	Chryseobacterium_aquaticum.fasta_01574		Chryseobacterium_balustinum.fasta_02151	Chryseobacterium_formosense.fasta_02616	Chryseobacterium_indoltheticum.fasta_02065		Chryseobacterium_piscium.fasta_02612	Chryseobacterium_scophthalmum.fasta_00161	Chryseobacterium_soldanellicola.fasta_03748
hcaB_1		3-phenylpropionate-dihydrodiol/cinnamic acid-dihydrodiol dehydrogenase	8	8	1	23	5002	1	3088		2102	2102	2102	Marseille-P9602.fasta_00322	Chryseobacterium_aquaticum.fasta_01573		Chryseobacterium_balustinum.fasta_02152	Chryseobacterium_formosense.fasta_02617	Chryseobacterium_indoltheticum.fasta_02064		Chryseobacterium_piscium.fasta_02611	Chryseobacterium_scophthalmum.fasta_00160	Chryseobacterium_soldanellicola.fasta_03749
group_2278		hypothetical protein	8	8	1	23	5003	1	3087		2063	2078	2064	Marseille-P9602.fasta_00323	Chryseobacterium_aquaticum.fasta_01572		Chryseobacterium_balustinum.fasta_02153	Chryseobacterium_formosense.fasta_02618	Chryseobacterium_indoltheticum.fasta_02063		Chryseobacterium_piscium.fasta_02610	Chryseobacterium_scophthalmum.fasta_00159	Chryseobacterium_soldanellicola.fasta_03750
group_2277		TonB-dependent receptor P3	8	8	1	23	5004	1	3086		3038	3044	3042	Marseille-P9602.fasta_00324	Chryseobacterium_aquaticum.fasta_01571		Chryseobacterium_balustinum.fasta_02154	Chryseobacterium_formosense.fasta_02619	Chryseobacterium_indoltheticum.fasta_02062		Chryseobacterium_piscium.fasta_02609	Chryseobacterium_scophthalmum.fasta_00158	Chryseobacterium_soldanellicola.fasta_03751
rhaM		L-rhamnose mutarotase	3	3	1	23	5005	1	1328		314	317	316	Marseille-P9602.fasta_00325			Chryseobacterium_balustinum.fasta_02155	Chryseobacterium_formosense.fasta_02620
rhaT		L-rhamnose-proton symporter	8	8	1	23	5006	1	3085		1088	1088	1088	Marseille-P9602.fasta_00326	Chryseobacterium_aquaticum.fasta_01570		Chryseobacterium_balustinum.fasta_02156	Chryseobacterium_formosense.fasta_02621	Chryseobacterium_indoltheticum.fasta_02061		Chryseobacterium_piscium.fasta_02952	Chryseobacterium_scophthalmum.fasta_00157	Chryseobacterium_soldanellicola.fasta_03752
group_2276		Unsaturated 3S-rhamnoglycuronyl hydrolase	8	8	1	23	5007	1	3084		1157	1163	1160	Marseille-P9602.fasta_00327	Chryseobacterium_aquaticum.fasta_01569		Chryseobacterium_balustinum.fasta_02157	Chryseobacterium_formosense.fasta_02622	Chryseobacterium_indoltheticum.fasta_02060		Chryseobacterium_piscium.fasta_02953	Chryseobacterium_scophthalmum.fasta_00156	Chryseobacterium_soldanellicola.fasta_03753
yesY		putative rhamnogalacturonan acetylesterase YesY	6	6	1	23	5008	1	3083		776	782	777	Marseille-P9602.fasta_00328			Chryseobacterium_balustinum.fasta_02158	Chryseobacterium_formosense.fasta_02623	Chryseobacterium_indoltheticum.fasta_02059		Chryseobacterium_piscium.fasta_02954	Chryseobacterium_scophthalmum.fasta_00155
yesW		Rhamnogalacturonan endolyase YesW	8	8	1	23	5009	1	3082		1811	1895	1868	Marseille-P9602.fasta_00329	Chryseobacterium_aquaticum.fasta_01568		Chryseobacterium_balustinum.fasta_02159	Chryseobacterium_formosense.fasta_02624	Chryseobacterium_indoltheticum.fasta_02058		Chryseobacterium_piscium.fasta_02955	Chryseobacterium_scophthalmum.fasta_00154	Chryseobacterium_soldanellicola.fasta_03754
group_2878		hypothetical protein	7	7	1	23	5010	1	3081		788	803	799	Marseille-P9602.fasta_00330			Chryseobacterium_balustinum.fasta_02160	Chryseobacterium_formosense.fasta_02625	Chryseobacterium_indoltheticum.fasta_02057		Chryseobacterium_piscium.fasta_02956	Chryseobacterium_scophthalmum.fasta_00153	Chryseobacterium_soldanellicola.fasta_03755
group_2274		hypothetical protein	8	8	1	23	5011	1	3080		2771	2777	2774	Marseille-P9602.fasta_00331	Chryseobacterium_aquaticum.fasta_01567		Chryseobacterium_balustinum.fasta_02161	Chryseobacterium_formosense.fasta_02626	Chryseobacterium_indoltheticum.fasta_02056		Chryseobacterium_piscium.fasta_02957	Chryseobacterium_scophthalmum.fasta_00152	Chryseobacterium_soldanellicola.fasta_03756
group_2273		hypothetical protein	8	8	1	23	5012	1	3079		1277	1325	1314	Marseille-P9602.fasta_00332	Chryseobacterium_aquaticum.fasta_01566		Chryseobacterium_balustinum.fasta_02162	Chryseobacterium_formosense.fasta_02627	Chryseobacterium_indoltheticum.fasta_02055		Chryseobacterium_piscium.fasta_02958	Chryseobacterium_scophthalmum.fasta_00151	Chryseobacterium_soldanellicola.fasta_03757
group_2272	lacZ	Beta-galactosidase	8	8	1	23	5013	1	3078		2855	2855	2855	Marseille-P9602.fasta_00333	Chryseobacterium_aquaticum.fasta_01565		Chryseobacterium_balustinum.fasta_02163	Chryseobacterium_formosense.fasta_02628	Chryseobacterium_indoltheticum.fasta_02054		Chryseobacterium_piscium.fasta_02959	Chryseobacterium_scophthalmum.fasta_00150	Chryseobacterium_soldanellicola.fasta_03758
group_2993		hypothetical protein	8	8	1	23	5018	1	3077		1376	1460	1388	Marseille-P9602.fasta_00334	Chryseobacterium_aquaticum.fasta_01564		Chryseobacterium_balustinum.fasta_02164	Chryseobacterium_formosense.fasta_02629	Chryseobacterium_indoltheticum.fasta_02053		Chryseobacterium_piscium.fasta_02960	Chryseobacterium_scophthalmum.fasta_00149	Chryseobacterium_soldanellicola.fasta_03759
group_3761	argA	Amino-acid acetyltransferase	5	5	1	23	5017	1	3076		449	449	449	Marseille-P9602.fasta_00335			Chryseobacterium_balustinum.fasta_02165		Chryseobacterium_indoltheticum.fasta_02052		Chryseobacterium_piscium.fasta_02961	Chryseobacterium_scophthalmum.fasta_00148
mshD_1		Mycothiol acetyltransferase	3	3	1	23	5016	1	3075		476	476	476	Marseille-P9602.fasta_00336			Chryseobacterium_balustinum.fasta_02166					Chryseobacterium_scophthalmum.fasta_00147
group_4331	cmr	HTH-type transcriptional regulator Cmr	5	5	1	23	10720	1	3074		563	566	565	Marseille-P9602.fasta_00337			Chryseobacterium_balustinum.fasta_02167		Chryseobacterium_indoltheticum.fasta_02051		Chryseobacterium_piscium.fasta_02962	Chryseobacterium_scophthalmum.fasta_00146
cat3_1		Chloramphenicol acetyltransferase	5	5	1	23	10722	1	3073		626	626	626	Marseille-P9602.fasta_00338			Chryseobacterium_balustinum.fasta_02168		Chryseobacterium_indoltheticum.fasta_02050		Chryseobacterium_piscium.fasta_02963	Chryseobacterium_scophthalmum.fasta_00145
group_6936		hypothetical protein	2	2	1	23	10721	1	3072		482	482	482	Marseille-P9602.fasta_00339								Chryseobacterium_scophthalmum.fasta_00144
ycjY		putative protein YcjY	2	2	1	23	10718	1	1331		1100	1100	1100	Marseille-P9602.fasta_00340								Chryseobacterium_scophthalmum.fasta_00143
group_6938		hypothetical protein	2	2	1	23	10719	1	1332		515	662	588	Marseille-P9602.fasta_00341								Chryseobacterium_scophthalmum.fasta_00142
iolS_1		Aldo-keto reductase IolS	4	4	1	23	10724	1	3070		983	983	983	Marseille-P9602.fasta_00342			Chryseobacterium_balustinum.fasta_02170				Chryseobacterium_piscium.fasta_02965	Chryseobacterium_scophthalmum.fasta_00141
group_5265		hypothetical protein	4	4	1	23	10725	1	3069		1154	1154	1154	Marseille-P9602.fasta_00343			Chryseobacterium_balustinum.fasta_02171				Chryseobacterium_piscium.fasta_02966	Chryseobacterium_scophthalmum.fasta_00140
yvgN		putative oxidoreductase/MSMEI_2347	3	3	1	23	10727	1	3067		245	851	649	Marseille-P9602.fasta_00344							Chryseobacterium_piscium.fasta_02968	Chryseobacterium_scophthalmum.fasta_00139
group_6245	rhaS_9	HTH-type transcriptional activator RhaS	4	4	1	23	10728	1	3066		896	896	896	Marseille-P9602.fasta_00345			Chryseobacterium_balustinum.fasta_02173				Chryseobacterium_piscium.fasta_02969	Chryseobacterium_scophthalmum.fasta_00138
group_1396	mdtA_1	Multidrug resistance protein MdtA	5	5	1	23	10729	1	3065		1253	1253	1253	Marseille-P9602.fasta_00346			Chryseobacterium_balustinum.fasta_02174		Chryseobacterium_indoltheticum.fasta_02049		Chryseobacterium_piscium.fasta_02970	Chryseobacterium_scophthalmum.fasta_00137
mdtC_1		Multidrug resistance protein MdtC	6	6	1	23	10730	1	3064		4364	4364	4364	Marseille-P9602.fasta_00347	Chryseobacterium_aquaticum.fasta_01318		Chryseobacterium_balustinum.fasta_02175		Chryseobacterium_indoltheticum.fasta_02048		Chryseobacterium_piscium.fasta_02971	Chryseobacterium_scophthalmum.fasta_00136
group_4334		hypothetical protein	5	5	1	23	10731	1	3053		275	302	285	Marseille-P9602.fasta_00348			Chryseobacterium_balustinum.fasta_02176		Chryseobacterium_indoltheticum.fasta_02047		Chryseobacterium_piscium.fasta_02972	Chryseobacterium_scophthalmum.fasta_00135
hlyD		hypothetical protein	11	11	1	23	10732	1	3052		1295	1334	1301	Marseille-P9602.fasta_00349	Chryseobacterium_aquaticum.fasta_00333	Chryseobacterium_aureum.fasta_03662	Chryseobacterium_balustinum.fasta_00598		Chryseobacterium_indoltheticum.fasta_02046	Chryseobacterium_lactis.fasta_01815	Chryseobacterium_piscium.fasta_02973	Chryseobacterium_scophthalmum.fasta_00134	Chryseobacterium_soldanellicola.fasta_00986	Chryseobacterium_taihuense.fasta_02229	Chryseobacterium_ureilyticum.fasta_04187
group_6577		hypothetical protein	3	3	1	23	10692	1	2972		203	203	203	Marseille-P9602.fasta_00350					Chryseobacterium_indoltheticum.fasta_02045		Chryseobacterium_piscium.fasta_02974
group_5457		hypothetical protein	3	3	1	23	10693	1	2973		170	170	170	Marseille-P9602.fasta_00351					Chryseobacterium_indoltheticum.fasta_02044		Chryseobacterium_piscium.fasta_02975
group_5217		hypothetical protein	3	3	1	23	10695	1	2974		203	203	203	Marseille-P9602.fasta_00352			Chryseobacterium_balustinum.fasta_00597		Chryseobacterium_indoltheticum.fasta_02042
group_5216		hypothetical protein	3	3	1	23	10696	1	2971		212	212	212	Marseille-P9602.fasta_00353			Chryseobacterium_balustinum.fasta_00596		Chryseobacterium_indoltheticum.fasta_02041
lagD		Lactococcin-G-processing and transport ATP-binding protein LagD	9	9	1	23	10697	1	3051		2192	2219	2196	Marseille-P9602.fasta_00354	Chryseobacterium_aquaticum.fasta_00334	Chryseobacterium_aureum.fasta_03663	Chryseobacterium_balustinum.fasta_00595			Chryseobacterium_lactis.fasta_01817		Chryseobacterium_scophthalmum.fasta_00133	Chryseobacterium_soldanellicola.fasta_00985	Chryseobacterium_taihuense.fasta_02231	Chryseobacterium_ureilyticum.fasta_04186
aniA		Copper-containing nitrite reductase	1	1	1	23	4236	1	2883		1061	1061	1061				Chryseobacterium_balustinum.fasta_02215
group_2940		hypothetical protein	4	4	1	23	10712	1	3049		197	206	200	Marseille-P9602.fasta_00356	Chryseobacterium_aquaticum.fasta_00335		Chryseobacterium_balustinum.fasta_00594		Chryseobacterium_indoltheticum.fasta_02037
group_6916		hypothetical protein	3	3	1	23	10713	1	3045		161	161	161	Marseille-P9602.fasta_00357							Chryseobacterium_piscium.fasta_03312	Chryseobacterium_scophthalmum.fasta_00132
group_2943		hypothetical protein	6	6	1	23	10716	1	2059		1508	1523	1513	Marseille-P9602.fasta_00358	Chryseobacterium_aquaticum.fasta_00339		Chryseobacterium_balustinum.fasta_00592		Chryseobacterium_indoltheticum.fasta_02035		Chryseobacterium_piscium.fasta_03311	Chryseobacterium_scophthalmum.fasta_00131
antA		Anthranilate 1,2-dioxygenase large subunit	1	1	1	23	11474	1	6205		1076	1076	1076			Chryseobacterium_aureum.fasta_01804
group_3763		hypothetical protein	5	5	1	23	10717	1	2061		308	326	318	Marseille-P9602.fasta_00360			Chryseobacterium_balustinum.fasta_02177		Chryseobacterium_indoltheticum.fasta_02034		Chryseobacterium_piscium.fasta_03300	Chryseobacterium_scophthalmum.fasta_00130
group_3764		hypothetical protein	5	5	1	23	10698	1	2050		335	443	411	Marseille-P9602.fasta_00361			Chryseobacterium_balustinum.fasta_02178		Chryseobacterium_indoltheticum.fasta_02033		Chryseobacterium_piscium.fasta_03299	Chryseobacterium_scophthalmum.fasta_00129
group_3308		hypothetical protein	2	2	1	23	5449	1	2049		1712	1712	1712	Marseille-P9602.fasta_00362					Chryseobacterium_indoltheticum.fasta_02032
sasA_13		Adaptive-response sensory-kinase SasA	6	6	1	23	14408	1	1768		1373	1379	1375	Marseille-P9602.fasta_00363		Chryseobacterium_aureum.fasta_03231	Chryseobacterium_balustinum.fasta_02558				Chryseobacterium_piscium.fasta_02294	Chryseobacterium_scophthalmum.fasta_00402			Chryseobacterium_ureilyticum.fasta_02309
czcR		Transcriptional activator protein CzcR	6	6	1	23	14407	1	1767		686	689	688	Marseille-P9602.fasta_00364		Chryseobacterium_aureum.fasta_03232	Chryseobacterium_balustinum.fasta_02559				Chryseobacterium_piscium.fasta_02295	Chryseobacterium_scophthalmum.fasta_00401			Chryseobacterium_ureilyticum.fasta_02310
group_4209		hypothetical protein	6	6	1	23	14381	1	1766		1295	1328	1322	Marseille-P9602.fasta_00365		Chryseobacterium_aureum.fasta_03233	Chryseobacterium_balustinum.fasta_02560				Chryseobacterium_piscium.fasta_02296	Chryseobacterium_scophthalmum.fasta_00400			Chryseobacterium_ureilyticum.fasta_02311
group_3636		hypothetical protein	6	6	1	23	14382	1	2503		419	419	419	Marseille-P9602.fasta_00366		Chryseobacterium_aureum.fasta_03234	Chryseobacterium_balustinum.fasta_02561				Chryseobacterium_piscium.fasta_02297	Chryseobacterium_scophthalmum.fasta_00399			Chryseobacterium_ureilyticum.fasta_02312
group_3637		hypothetical protein	6	6	1	23	14384	1	2504		479	524	491	Marseille-P9602.fasta_00367		Chryseobacterium_aureum.fasta_03235	Chryseobacterium_balustinum.fasta_02562				Chryseobacterium_piscium.fasta_02298	Chryseobacterium_scophthalmum.fasta_00398			Chryseobacterium_ureilyticum.fasta_02313
aplIM		Modification methylase AplI	1	1	1	23	12811	1	2300		1007	1007	1007		Chryseobacterium_aquaticum.fasta_03015
satA		Streptothricin acetyltransferase A	4	4	1	23	953	1	2525		446	446	446	Marseille-P9602.fasta_00369		Chryseobacterium_aureum.fasta_00954				Chryseobacterium_lactis.fasta_04002					Chryseobacterium_ureilyticum.fasta_00798
ramA		(R)-stereoselective amidase	4	4	1	23	10944	1	2526		953	974	964	Marseille-P9602.fasta_00370			Chryseobacterium_balustinum.fasta_02563				Chryseobacterium_piscium.fasta_03604	Chryseobacterium_scophthalmum.fasta_00397
group_4365		hypothetical protein	4	4	1	23	12314	1	2527		815	833	828	Marseille-P9602.fasta_00371			Chryseobacterium_balustinum.fasta_02564				Chryseobacterium_piscium.fasta_03603	Chryseobacterium_scophthalmum.fasta_00396
group_4503		hypothetical protein	4	4	1	23	12313	1	2924		428	428	428	Marseille-P9602.fasta_00372					Chryseobacterium_indoltheticum.fasta_03435		Chryseobacterium_piscium.fasta_03796	Chryseobacterium_scophthalmum.fasta_00395
group_4011		hypothetical protein	4	4	1	23	13376	1	2956		2237	2471	2298	Marseille-P9602.fasta_00373	Chryseobacterium_aquaticum.fasta_02331					Chryseobacterium_lactis.fasta_04514			Chryseobacterium_soldanellicola.fasta_02044
group_5746	arnE	4-amino-4-deoxy-L-arabinose-phosphoundecaprenol flippase subunit ArnE	2	2	1	23	13377	1	2957		416	416	416	Marseille-P9602.fasta_00374	Chryseobacterium_aquaticum.fasta_02332
group_3504	lpxT_1	Lipid A 1-diphosphate synthase	2	2	1	23	13378	1	2958		794	794	794	Marseille-P9602.fasta_00375	Chryseobacterium_aquaticum.fasta_02333
group_5747		hypothetical protein	2	2	1	23	13379	1	2959		590	590	590	Marseille-P9602.fasta_00376	Chryseobacterium_aquaticum.fasta_02334
btuB_18		Vitamin B12 transporter BtuB	4	4	1	23	13381	1	2961		2372	2423	2407	Marseille-P9602.fasta_00377	Chryseobacterium_aquaticum.fasta_02335	Chryseobacterium_aureum.fasta_00650				Chryseobacterium_lactis.fasta_03661
aptA_2		Apulose-4-phosphate transketolase subunit A	1	1	1	23	870	1	910		848	848	848					Chryseobacterium_formosense.fasta_02431
czcA_1		Cobalt-zinc-cadmium resistance protein CzcA	3	3	1	23	13383	1	3498		3029	3038	3034	Marseille-P9602.fasta_00379	Chryseobacterium_aquaticum.fasta_02337					Chryseobacterium_lactis.fasta_03745
mdtA_3		p-hydroxybenzoic acid efflux pump subunit AaeA	3	3	1	23	13384	1	3499		923	926	925	Marseille-P9602.fasta_00380	Chryseobacterium_aquaticum.fasta_02338					Chryseobacterium_lactis.fasta_03746
group_4609		hypothetical protein	3	3	1	23	13385	1	3513		1262	1268	1264	Marseille-P9602.fasta_00381	Chryseobacterium_aquaticum.fasta_02339					Chryseobacterium_lactis.fasta_03747
group_1866	mdoB_1	Phosphoglycerol transferase I	2	2	1	23	13387	1	3514		1958	1961	1959	Marseille-P9602.fasta_00382	Chryseobacterium_aquaticum.fasta_02341
dgkA_1		Undecaprenol kinase	2	2	1	23	13388	1	3515		368	386	377	Marseille-P9602.fasta_00383	Chryseobacterium_aquaticum.fasta_02342
rhaS_8		HTH-type transcriptional activator RhaS	5	5	1	23	13396	1	3516		803	1136	1069	Marseille-P9602.fasta_00384			Chryseobacterium_balustinum.fasta_02074			Chryseobacterium_lactis.fasta_04400		Chryseobacterium_scophthalmum.fasta_01138			Chryseobacterium_ureilyticum.fasta_00448
group_6939	dap_1	D-aminopeptidase	2	2	1	23	13395	1	3486		1499	2864	2181	Marseille-P9602.fasta_00385								Chryseobacterium_scophthalmum.fasta_01139
aptB_2		Apulose-4-phosphate transketolase subunit B	1	1	1	23	854	1	911		953	953	953					Chryseobacterium_formosense.fasta_02430
group_4518	yfeW_2	Putative D-alanyl-D-alanine carboxypeptidase	4	4	1	23	13393	1	2664		1496	1511	1505	Marseille-P9602.fasta_00387						Chryseobacterium_lactis.fasta_04449		Chryseobacterium_scophthalmum.fasta_01141			Chryseobacterium_ureilyticum.fasta_00446
apxIB_1		Toxin RTX-I translocation ATP-binding protein	1	1	1	23	14160	373	4		2201	2201	2201							Chryseobacterium_lactis.fasta_01421
group_6940		hypothetical protein	2	2	1	23	15372	1	4705		2576	2576	2576	Marseille-P9602.fasta_00389									Chryseobacterium_soldanellicola.fasta_00006
apxIB_2		Toxin RTX-I translocation ATP-binding protein	1	1	1	23	5333	1	7790		2201	2201	2201							Chryseobacterium_lactis.fasta_04905
aqpZ		Aquaporin Z	1	1	1	23	5133	1	5072		443	443	443							Chryseobacterium_lactis.fasta_04286
arlR		Response regulator ArlR	1	1	1	23	2672	1	3491		677	677	677		Chryseobacterium_aquaticum.fasta_02344
arlR_1		Response regulator ArlR	1	1	1	23	3425	443	1		692	692	692			Chryseobacterium_aureum.fasta_03195
arlR_3		Response regulator ArlR	1	1	1	23	8051	1	5524		362	362	362				Chryseobacterium_balustinum.fasta_03430
arnA		Bifunctional polymyxin resistance protein ArnA	1	1	1	23	11068	1	6154		962	962	962							Chryseobacterium_lactis.fasta_05131
arnB		UDP-4-amino-4-deoxy-L-arabinose--oxoglutarate aminotransferase	1	1	1	23	8112	1	5767		1106	1106	1106							Chryseobacterium_lactis.fasta_00006
arnC_12		Undecaprenyl-phosphate 4-deoxy-4-formamido-L-arabinose transferase	1	1	1	23	11128	1	6079		761	761	761									Chryseobacterium_scophthalmum.fasta_03140
group_6882		hypothetical protein	2	2	1	23	9532	1	1716		638	641	639	Marseille-P9602.fasta_00398							Chryseobacterium_piscium.fasta_02026
arnC_15		Undecaprenyl-phosphate 4-deoxy-4-formamido-L-arabinose transferase	1	1	1	23	8643	1	5911		887	887	887	Marseille-P9602.fasta_03104
group_5571		hypothetical protein	3	3	1	23	1082	1	1718		140	680	500	Marseille-P9602.fasta_00400							Chryseobacterium_piscium.fasta_03515	Chryseobacterium_scophthalmum.fasta_00333
group_5576		hypothetical protein	2	2	1	23	4947	1	1714		809	1112	960	Marseille-P9602.fasta_00401								Chryseobacterium_scophthalmum.fasta_00331
group_4526		hypothetical protein	4	4	1	23	4951	1	1711		587	599	593	Marseille-P9602.fasta_00402							Chryseobacterium_piscium.fasta_03512	Chryseobacterium_scophthalmum.fasta_00329		Chryseobacterium_taihuense.fasta_02576
group_5578		hypothetical protein	2	2	1	23	4944	1	1708		338	575	456	Marseille-P9602.fasta_00403								Chryseobacterium_scophthalmum.fasta_00326
arnC_16		Undecaprenyl-phosphate 4-deoxy-4-formamido-L-arabinose transferase	1	1	1	23	11440	1	6104		959	959	959				Chryseobacterium_balustinum.fasta_03923
group_5564		hypothetical protein	3	3	1	23	8090	1	1706		782	782	782	Marseille-P9602.fasta_00405							Chryseobacterium_piscium.fasta_02942	Chryseobacterium_scophthalmum.fasta_00324
group_5565		hypothetical protein	3	3	1	23	8091	1	1705		548	548	548	Marseille-P9602.fasta_00406							Chryseobacterium_piscium.fasta_02943	Chryseobacterium_scophthalmum.fasta_00323
group_5566		hypothetical protein	3	3	1	23	8092	1	1704		509	521	513	Marseille-P9602.fasta_00407							Chryseobacterium_piscium.fasta_02944	Chryseobacterium_scophthalmum.fasta_00322
arnT		Undecaprenyl phosphate-alpha-4-amino-4-deoxy-L-arabinose arabinosyl transferase	1	1	1	23	7467	1024	1		1628	1628	1628										Chryseobacterium_soldanellicola.fasta_02396
group_6907		hypothetical protein	2	2	1	23	8094	1	1702		959	959	959	Marseille-P9602.fasta_00409							Chryseobacterium_piscium.fasta_02946
group_5567		hypothetical protein	3	3	1	23	8095	1	1701		1496	1496	1496	Marseille-P9602.fasta_00410							Chryseobacterium_piscium.fasta_02947	Chryseobacterium_scophthalmum.fasta_00320
group_5568		hypothetical protein	3	3	1	23	8096	1	1699		503	503	503	Marseille-P9602.fasta_00411							Chryseobacterium_piscium.fasta_02948	Chryseobacterium_scophthalmum.fasta_00319
group_5569		hypothetical protein	3	3	1	23	8099	1	1698		308	308	308	Marseille-P9602.fasta_00412							Chryseobacterium_piscium.fasta_02949	Chryseobacterium_scophthalmum.fasta_00318
group_6941		hypothetical protein	2	2	1	23	8102	1	1697		1253	1253	1253	Marseille-P9602.fasta_00413								Chryseobacterium_scophthalmum.fasta_00317
btuD_1		Vitamin B12 import ATP-binding protein BtuD	2	2	1	23	8101	1	1696		884	884	884	Marseille-P9602.fasta_00414								Chryseobacterium_scophthalmum.fasta_00127
group_6942		hypothetical protein	2	2	1	23	8100	1	1695		3704	3704	3704	Marseille-P9602.fasta_00415								Chryseobacterium_scophthalmum.fasta_00126
btuB_9		Vitamin B12 transporter BtuB	12	12	1	23	10199				1760	1769	1767	Marseille-P9602.fasta_00417	Chryseobacterium_aquaticum.fasta_01522	Chryseobacterium_aureum.fasta_01043	Chryseobacterium_balustinum.fasta_02430	Chryseobacterium_formosense.fasta_02640	Chryseobacterium_indoltheticum.fasta_02022	Chryseobacterium_lactis.fasta_04227	Chryseobacterium_piscium.fasta_03113	Chryseobacterium_scophthalmum.fasta_00124	Chryseobacterium_soldanellicola.fasta_03163	Chryseobacterium_taihuense.fasta_01143	Chryseobacterium_ureilyticum.fasta_00700
group_5693		hypothetical protein	2	2	1	23	6696	209	1		485	485	485	Marseille-P9602.fasta_00418	Chryseobacterium_aquaticum.fasta_01523
cpoB_1		Cell division coordinator CpoB	12	12	1	23	10201				2963	2963	2963	Marseille-P9602.fasta_00419	Chryseobacterium_aquaticum.fasta_01524	Chryseobacterium_aureum.fasta_01045	Chryseobacterium_balustinum.fasta_02431	Chryseobacterium_formosense.fasta_02641	Chryseobacterium_indoltheticum.fasta_02021	Chryseobacterium_lactis.fasta_04229	Chryseobacterium_piscium.fasta_03112	Chryseobacterium_scophthalmum.fasta_00123	Chryseobacterium_soldanellicola.fasta_03162	Chryseobacterium_taihuense.fasta_01144	Chryseobacterium_ureilyticum.fasta_00698
yhdG_1		putative amino acid permease YhdG	11	11	1	23	10203	103	3		1670	1682	1673	Marseille-P9602.fasta_00420	Chryseobacterium_aquaticum.fasta_01525	Chryseobacterium_aureum.fasta_01048	Chryseobacterium_balustinum.fasta_02432		Chryseobacterium_indoltheticum.fasta_02020	Chryseobacterium_lactis.fasta_04231	Chryseobacterium_piscium.fasta_03111	Chryseobacterium_scophthalmum.fasta_00122	Chryseobacterium_soldanellicola.fasta_03161	Chryseobacterium_taihuense.fasta_01145	Chryseobacterium_ureilyticum.fasta_00697
group_3465		hypothetical protein	5	5	1	23	10202	103	2		605	614	610	Marseille-P9602.fasta_00421	Chryseobacterium_aquaticum.fasta_01526				Chryseobacterium_indoltheticum.fasta_02019			Chryseobacterium_scophthalmum.fasta_00121		Chryseobacterium_taihuense.fasta_01146
group_935		hypothetical protein	12	12	1	23	10204				311	380	332	Marseille-P9602.fasta_00422	Chryseobacterium_aquaticum.fasta_01527	Chryseobacterium_aureum.fasta_01049	Chryseobacterium_balustinum.fasta_02433	Chryseobacterium_formosense.fasta_02643	Chryseobacterium_indoltheticum.fasta_02018	Chryseobacterium_lactis.fasta_04232	Chryseobacterium_piscium.fasta_03110	Chryseobacterium_scophthalmum.fasta_00120	Chryseobacterium_soldanellicola.fasta_03160	Chryseobacterium_taihuense.fasta_01147	Chryseobacterium_ureilyticum.fasta_00696
group_495		hypothetical protein	12	12	1	23	10205				272	650	400	Marseille-P9602.fasta_00423	Chryseobacterium_aquaticum.fasta_01518	Chryseobacterium_aureum.fasta_01052	Chryseobacterium_balustinum.fasta_02434	Chryseobacterium_formosense.fasta_02644	Chryseobacterium_indoltheticum.fasta_02017	Chryseobacterium_lactis.fasta_04236	Chryseobacterium_piscium.fasta_03109	Chryseobacterium_scophthalmum.fasta_00119	Chryseobacterium_soldanellicola.fasta_03158	Chryseobacterium_taihuense.fasta_01148	Chryseobacterium_ureilyticum.fasta_00693
qmcA		Protein QmcA	12	12	1	23	10206				680	947	915	Marseille-P9602.fasta_00424	Chryseobacterium_aquaticum.fasta_01517	Chryseobacterium_aureum.fasta_01053	Chryseobacterium_balustinum.fasta_02435	Chryseobacterium_formosense.fasta_02645	Chryseobacterium_indoltheticum.fasta_02016	Chryseobacterium_lactis.fasta_04237	Chryseobacterium_piscium.fasta_03108	Chryseobacterium_scophthalmum.fasta_00118	Chryseobacterium_soldanellicola.fasta_03157	Chryseobacterium_taihuense.fasta_01149	Chryseobacterium_ureilyticum.fasta_00692
dgt_1		Deoxyguanosinetriphosphate triphosphohydrolase	12	12	1	23	10207				1355	1355	1355	Marseille-P9602.fasta_00425	Chryseobacterium_aquaticum.fasta_01516	Chryseobacterium_aureum.fasta_01060	Chryseobacterium_balustinum.fasta_02436	Chryseobacterium_formosense.fasta_02647	Chryseobacterium_indoltheticum.fasta_02015	Chryseobacterium_lactis.fasta_04238	Chryseobacterium_piscium.fasta_03107	Chryseobacterium_scophthalmum.fasta_00117	Chryseobacterium_soldanellicola.fasta_03141	Chryseobacterium_taihuense.fasta_01150	Chryseobacterium_ureilyticum.fasta_00690
mutM		Formamidopyrimidine-DNA glycosylase	7	7	1	23	6655	1	8764		731	731	731	Marseille-P9602.fasta_00426	Chryseobacterium_aquaticum.fasta_01515		Chryseobacterium_balustinum.fasta_02437	Chryseobacterium_formosense.fasta_02648	Chryseobacterium_indoltheticum.fasta_02014		Chryseobacterium_piscium.fasta_03106	Chryseobacterium_scophthalmum.fasta_00116
tpm		Thiopurine S-methyltransferase	7	7	1	23	10208	1	8765		257	626	573	Marseille-P9602.fasta_00427		Chryseobacterium_aureum.fasta_01061	Chryseobacterium_balustinum.fasta_02438		Chryseobacterium_indoltheticum.fasta_02013	Chryseobacterium_lactis.fasta_04239	Chryseobacterium_piscium.fasta_03105	Chryseobacterium_scophthalmum.fasta_00115
group_2781	btsR	Transcriptional regulatory protein YpdB	8	8	1	23	10209	1	8775		722	725	723	Marseille-P9602.fasta_00428		Chryseobacterium_aureum.fasta_01063	Chryseobacterium_balustinum.fasta_02439	Chryseobacterium_formosense.fasta_00383		Chryseobacterium_lactis.fasta_04241	Chryseobacterium_piscium.fasta_03104	Chryseobacterium_scophthalmum.fasta_00114			Chryseobacterium_ureilyticum.fasta_00689
group_4353		hypothetical protein	4	4	1	23	10210	1	8769		1067	1076	1071	Marseille-P9602.fasta_00429			Chryseobacterium_balustinum.fasta_02440				Chryseobacterium_piscium.fasta_03103	Chryseobacterium_scophthalmum.fasta_00113
group_4354		hypothetical protein	4	4	1	23	10211	1	8768		428	428	428	Marseille-P9602.fasta_00430			Chryseobacterium_balustinum.fasta_02441				Chryseobacterium_piscium.fasta_03102	Chryseobacterium_scophthalmum.fasta_00112
group_4355		hypothetical protein	4	4	1	23	10212	1	8767		980	980	980	Marseille-P9602.fasta_00431			Chryseobacterium_balustinum.fasta_02442				Chryseobacterium_piscium.fasta_03101	Chryseobacterium_scophthalmum.fasta_00111
group_3769		hypothetical protein	5	5	1	23	10213	1	8766		500	503	502	Marseille-P9602.fasta_00432			Chryseobacterium_balustinum.fasta_02443		Chryseobacterium_indoltheticum.fasta_02012		Chryseobacterium_piscium.fasta_03100	Chryseobacterium_scophthalmum.fasta_00110
ftsH_2		Proteasome-associated ATPase	12	12	1	23	10244				704	725	718	Marseille-P9602.fasta_00433	Chryseobacterium_aquaticum.fasta_01513	Chryseobacterium_aureum.fasta_01068	Chryseobacterium_balustinum.fasta_02444	Chryseobacterium_formosense.fasta_02649	Chryseobacterium_indoltheticum.fasta_02011	Chryseobacterium_lactis.fasta_04246	Chryseobacterium_piscium.fasta_03099	Chryseobacterium_scophthalmum.fasta_00109	Chryseobacterium_soldanellicola.fasta_03139	Chryseobacterium_taihuense.fasta_01152	Chryseobacterium_ureilyticum.fasta_00685
aroK_1		Shikimate kinase	1	1	1	23	12149	303	1		593	593	593		Chryseobacterium_aquaticum.fasta_02517
group_2504		hypothetical protein	5	5	1	23	10240	695	14		785	794	789	Marseille-P9602.fasta_00435			Chryseobacterium_balustinum.fasta_02448		Chryseobacterium_indoltheticum.fasta_02009		Chryseobacterium_piscium.fasta_02738	Chryseobacterium_scophthalmum.fasta_00105
auaH_1		Aurachin B dehydrogenase	1	1	1	23	4507	1	2132		971	971	971												Chryseobacterium_ureilyticum.fasta_00777
axeA1_1		Acetylxylan esterase	1	1	1	23	1098	1	8030		902	902	902						Chryseobacterium_indoltheticum.fasta_00923
dnaN		Beta sliding clamp	12	12	1	23	9650				1130	1211	1136	Marseille-P9602.fasta_00438	Chryseobacterium_aquaticum.fasta_02106	Chryseobacterium_aureum.fasta_01149	Chryseobacterium_balustinum.fasta_02452	Chryseobacterium_formosense.fasta_02653	Chryseobacterium_indoltheticum.fasta_02005	Chryseobacterium_lactis.fasta_04322	Chryseobacterium_piscium.fasta_02742	Chryseobacterium_scophthalmum.fasta_00100	Chryseobacterium_soldanellicola.fasta_03067	Chryseobacterium_taihuense.fasta_00774	Chryseobacterium_ureilyticum.fasta_00618
dgkA		Undecaprenol kinase	12	12	1	23	9647				188	386	347	Marseille-P9602.fasta_00439	Chryseobacterium_aquaticum.fasta_02107	Chryseobacterium_aureum.fasta_01150	Chryseobacterium_balustinum.fasta_02454	Chryseobacterium_formosense.fasta_02654	Chryseobacterium_indoltheticum.fasta_02004	Chryseobacterium_lactis.fasta_04324	Chryseobacterium_piscium.fasta_02744	Chryseobacterium_scophthalmum.fasta_00098	Chryseobacterium_soldanellicola.fasta_03065	Chryseobacterium_taihuense.fasta_00773	Chryseobacterium_ureilyticum.fasta_00617
group_1878		hypothetical protein	10	10	1	23	9636	30	12		356	410	382	Marseille-P9602.fasta_00440	Chryseobacterium_aquaticum.fasta_02108	Chryseobacterium_aureum.fasta_01154	Chryseobacterium_balustinum.fasta_02455	Chryseobacterium_formosense.fasta_02655	Chryseobacterium_indoltheticum.fasta_02003	Chryseobacterium_lactis.fasta_04327	Chryseobacterium_piscium.fasta_02745	Chryseobacterium_scophthalmum.fasta_00097			Chryseobacterium_ureilyticum.fasta_00611
group_3770		hypothetical protein	5	5	1	23	9635	30	11		722	722	722	Marseille-P9602.fasta_00441			Chryseobacterium_balustinum.fasta_02456		Chryseobacterium_indoltheticum.fasta_02002		Chryseobacterium_piscium.fasta_02746	Chryseobacterium_scophthalmum.fasta_00096
group_3771		hypothetical protein	6	6	1	23	9634	30	10		797	797	797	Marseille-P9602.fasta_00442			Chryseobacterium_balustinum.fasta_02457	Chryseobacterium_formosense.fasta_02656	Chryseobacterium_indoltheticum.fasta_02001		Chryseobacterium_piscium.fasta_02747	Chryseobacterium_scophthalmum.fasta_00095
group_4356		hypothetical protein	4	4	1	23	9633	30	8		839	845	842	Marseille-P9602.fasta_00443			Chryseobacterium_balustinum.fasta_02458				Chryseobacterium_piscium.fasta_02748	Chryseobacterium_scophthalmum.fasta_00094
algU_2		RNA polymerase sigma-H factor	6	6	1	23	5694	30	7		572	572	572	Marseille-P9602.fasta_00444			Chryseobacterium_balustinum.fasta_02459	Chryseobacterium_formosense.fasta_02658	Chryseobacterium_indoltheticum.fasta_01999		Chryseobacterium_piscium.fasta_02749	Chryseobacterium_scophthalmum.fasta_00093
purL		Phosphoribosylformylglycinamidine synthase	12	12	1	23	5698				3695	3698	3696	Marseille-P9602.fasta_00445	Chryseobacterium_aquaticum.fasta_02109	Chryseobacterium_aureum.fasta_01155	Chryseobacterium_balustinum.fasta_02460	Chryseobacterium_formosense.fasta_02660	Chryseobacterium_indoltheticum.fasta_01998	Chryseobacterium_lactis.fasta_04328	Chryseobacterium_piscium.fasta_02750	Chryseobacterium_scophthalmum.fasta_00092	Chryseobacterium_soldanellicola.fasta_03062	Chryseobacterium_taihuense.fasta_00772	Chryseobacterium_ureilyticum.fasta_00610
purB		Adenylosuccinate lyase	12	12	1	23	5707				1427	1427	1427	Marseille-P9602.fasta_00446	Chryseobacterium_aquaticum.fasta_02110	Chryseobacterium_aureum.fasta_01157	Chryseobacterium_balustinum.fasta_02461	Chryseobacterium_formosense.fasta_02661	Chryseobacterium_indoltheticum.fasta_01997	Chryseobacterium_lactis.fasta_04331	Chryseobacterium_piscium.fasta_02751	Chryseobacterium_scophthalmum.fasta_00090	Chryseobacterium_soldanellicola.fasta_03059	Chryseobacterium_taihuense.fasta_00770	Chryseobacterium_ureilyticum.fasta_00607
group_1201		hypothetical protein	11	11	1	23	5708	1	7522		455	458	457	Marseille-P9602.fasta_00447		Chryseobacterium_aureum.fasta_01080	Chryseobacterium_balustinum.fasta_02462	Chryseobacterium_formosense.fasta_02662	Chryseobacterium_indoltheticum.fasta_01996	Chryseobacterium_lactis.fasta_04261	Chryseobacterium_piscium.fasta_02752	Chryseobacterium_scophthalmum.fasta_00089	Chryseobacterium_soldanellicola.fasta_03128	Chryseobacterium_taihuense.fasta_00769	Chryseobacterium_ureilyticum.fasta_00674
group_931		hypothetical protein	12	12	1	23	5692				443	458	451	Marseille-P9602.fasta_00448	Chryseobacterium_aquaticum.fasta_01497	Chryseobacterium_aureum.fasta_01081	Chryseobacterium_balustinum.fasta_02463	Chryseobacterium_formosense.fasta_02663	Chryseobacterium_indoltheticum.fasta_01995	Chryseobacterium_lactis.fasta_04262	Chryseobacterium_piscium.fasta_02753	Chryseobacterium_scophthalmum.fasta_00088	Chryseobacterium_soldanellicola.fasta_03127	Chryseobacterium_taihuense.fasta_00768	Chryseobacterium_ureilyticum.fasta_00673
group_2263		hypothetical protein	8	8	1	23	5690	95	2		428	428	428	Marseille-P9602.fasta_00449	Chryseobacterium_aquaticum.fasta_01496		Chryseobacterium_balustinum.fasta_02464	Chryseobacterium_formosense.fasta_02664	Chryseobacterium_indoltheticum.fasta_01994		Chryseobacterium_piscium.fasta_02754	Chryseobacterium_scophthalmum.fasta_00087		Chryseobacterium_taihuense.fasta_00767
group_494		hypothetical protein	12	12	1	23	5688				857	920	868	Marseille-P9602.fasta_00450	Chryseobacterium_aquaticum.fasta_01495	Chryseobacterium_aureum.fasta_01084	Chryseobacterium_balustinum.fasta_02466	Chryseobacterium_formosense.fasta_02666	Chryseobacterium_indoltheticum.fasta_01992	Chryseobacterium_lactis.fasta_04264	Chryseobacterium_piscium.fasta_02756	Chryseobacterium_scophthalmum.fasta_00085	Chryseobacterium_soldanellicola.fasta_03124	Chryseobacterium_taihuense.fasta_00765	Chryseobacterium_ureilyticum.fasta_00670
group_2031	rpoA_1	DNA-directed RNA polymerase subunit alpha	10	10	1	23	5687	521	2		239	257	254	Marseille-P9602.fasta_00451		Chryseobacterium_aureum.fasta_01086	Chryseobacterium_balustinum.fasta_02467	Chryseobacterium_formosense.fasta_02667	Chryseobacterium_indoltheticum.fasta_01991	Chryseobacterium_lactis.fasta_04265	Chryseobacterium_piscium.fasta_02757	Chryseobacterium_scophthalmum.fasta_00084	Chryseobacterium_soldanellicola.fasta_03123		Chryseobacterium_ureilyticum.fasta_00669
group_493		hypothetical protein	12	12	1	23	5685				413	470	421	Marseille-P9602.fasta_00452	Chryseobacterium_aquaticum.fasta_01493	Chryseobacterium_aureum.fasta_01087	Chryseobacterium_balustinum.fasta_02468	Chryseobacterium_formosense.fasta_02668	Chryseobacterium_indoltheticum.fasta_01990	Chryseobacterium_lactis.fasta_04266	Chryseobacterium_piscium.fasta_02758	Chryseobacterium_scophthalmum.fasta_00083	Chryseobacterium_soldanellicola.fasta_03122	Chryseobacterium_taihuense.fasta_00763	Chryseobacterium_ureilyticum.fasta_00668
group_1420		putative protein	12	12	1	23	5682				431	431	431	Marseille-P9602.fasta_00453	Chryseobacterium_aquaticum.fasta_01492	Chryseobacterium_aureum.fasta_01088	Chryseobacterium_balustinum.fasta_02469	Chryseobacterium_formosense.fasta_02669	Chryseobacterium_indoltheticum.fasta_01989	Chryseobacterium_lactis.fasta_04267	Chryseobacterium_piscium.fasta_02759	Chryseobacterium_scophthalmum.fasta_00082	Chryseobacterium_soldanellicola.fasta_03121	Chryseobacterium_taihuense.fasta_00762	Chryseobacterium_ureilyticum.fasta_00667
group_1806		hypothetical protein	9	9	1	23	5678	29	10		524	524	524	Marseille-P9602.fasta_00454	Chryseobacterium_aquaticum.fasta_01491		Chryseobacterium_balustinum.fasta_02470	Chryseobacterium_formosense.fasta_02671	Chryseobacterium_indoltheticum.fasta_01988		Chryseobacterium_piscium.fasta_02761	Chryseobacterium_scophthalmum.fasta_00081	Chryseobacterium_soldanellicola.fasta_03119	Chryseobacterium_taihuense.fasta_00761
group_3773		hypothetical protein	5	5	1	23	5676	29	11		461	461	461	Marseille-P9602.fasta_00455			Chryseobacterium_balustinum.fasta_02471				Chryseobacterium_piscium.fasta_02762	Chryseobacterium_scophthalmum.fasta_00080	Chryseobacterium_soldanellicola.fasta_03118
group_149		hypothetical protein	9	10	1.12	23	5675	29	12		287	410	396	Marseille-P9602.fasta_00456		Chryseobacterium_aureum.fasta_01092	Chryseobacterium_balustinum.fasta_02472	Chryseobacterium_formosense.fasta_02672	Chryseobacterium_indoltheticum.fasta_01987 Chryseobacterium_indoltheticum.fasta_01986	Chryseobacterium_lactis.fasta_04271		Chryseobacterium_scophthalmum.fasta_00079	Chryseobacterium_soldanellicola.fasta_03117		Chryseobacterium_ureilyticum.fasta_00663
group_154		hypothetical protein	4	4	1	23	5658	29	8		410	413	412	Marseille-P9602.fasta_00457	Chryseobacterium_aquaticum.fasta_01490						Chryseobacterium_piscium.fasta_02764	Chryseobacterium_scophthalmum.fasta_00078
fnr_2		Fumarate and nitrate reduction regulatory protein	12	12	1	23	5674				590	656	600	Marseille-P9602.fasta_00458	Chryseobacterium_aquaticum.fasta_01489	Chryseobacterium_aureum.fasta_01094	Chryseobacterium_balustinum.fasta_02474	Chryseobacterium_formosense.fasta_02674	Chryseobacterium_indoltheticum.fasta_01984	Chryseobacterium_lactis.fasta_04273	Chryseobacterium_piscium.fasta_02765	Chryseobacterium_scophthalmum.fasta_00077	Chryseobacterium_soldanellicola.fasta_03116	Chryseobacterium_taihuense.fasta_00759	Chryseobacterium_ureilyticum.fasta_00662
group_1419		hypothetical protein	12	12	1	23	5673				1211	1220	1211	Marseille-P9602.fasta_00459	Chryseobacterium_aquaticum.fasta_01488	Chryseobacterium_aureum.fasta_01095	Chryseobacterium_balustinum.fasta_02475	Chryseobacterium_formosense.fasta_02675	Chryseobacterium_indoltheticum.fasta_01982	Chryseobacterium_lactis.fasta_04274	Chryseobacterium_piscium.fasta_02766	Chryseobacterium_scophthalmum.fasta_00076	Chryseobacterium_soldanellicola.fasta_03099	Chryseobacterium_taihuense.fasta_00758	Chryseobacterium_ureilyticum.fasta_00661
group_6292		hypothetical protein	2	2	1	23	5671	1	9471		134	155	144	Marseille-P9602.fasta_00460			Chryseobacterium_balustinum.fasta_02476
group_3991		hypothetical protein	8	8	1	23	13808	1	9484		878	881	879	Marseille-P9602.fasta_00461	Chryseobacterium_aquaticum.fasta_01487		Chryseobacterium_balustinum.fasta_02478	Chryseobacterium_formosense.fasta_02676	Chryseobacterium_indoltheticum.fasta_01980		Chryseobacterium_piscium.fasta_02768	Chryseobacterium_scophthalmum.fasta_00074		Chryseobacterium_taihuense.fasta_01032
gppA_1		hypothetical protein	8	8	1	23	13807	1	9483		581	584	583	Marseille-P9602.fasta_00462	Chryseobacterium_aquaticum.fasta_01486		Chryseobacterium_balustinum.fasta_02479	Chryseobacterium_formosense.fasta_02677	Chryseobacterium_indoltheticum.fasta_01979		Chryseobacterium_piscium.fasta_02769	Chryseobacterium_scophthalmum.fasta_00073		Chryseobacterium_taihuense.fasta_01031
group_142		hypothetical protein	4	4	1	23	13806	1	9482		2003	2327	2087	Marseille-P9602.fasta_00463	Chryseobacterium_aquaticum.fasta_01484			Chryseobacterium_formosense.fasta_02679			Chryseobacterium_piscium.fasta_02770
group_141		hypothetical protein	3	4	1.34	23	13805	1	9481		2012	2336	2104	Marseille-P9602.fasta_00464 Marseille-P9602.fasta_00465			Chryseobacterium_balustinum.fasta_02480				Chryseobacterium_piscium.fasta_02771
tpx		Thiol peroxidase	12	12	1	23	11592				497	503	498	Marseille-P9602.fasta_00466	Chryseobacterium_aquaticum.fasta_01483	Chryseobacterium_aureum.fasta_01102	Chryseobacterium_balustinum.fasta_02483	Chryseobacterium_formosense.fasta_02681	Chryseobacterium_indoltheticum.fasta_01976	Chryseobacterium_lactis.fasta_04280	Chryseobacterium_piscium.fasta_02773	Chryseobacterium_scophthalmum.fasta_00069	Chryseobacterium_soldanellicola.fasta_03100	Chryseobacterium_taihuense.fasta_00757	Chryseobacterium_ureilyticum.fasta_00655
icd		Isocitrate dehydrogenase [NADP]	12	12	1	23	11593				2216	2219	2218	Marseille-P9602.fasta_00467	Chryseobacterium_aquaticum.fasta_01482	Chryseobacterium_aureum.fasta_01103	Chryseobacterium_balustinum.fasta_02484	Chryseobacterium_formosense.fasta_02682	Chryseobacterium_indoltheticum.fasta_01975	Chryseobacterium_lactis.fasta_04283	Chryseobacterium_piscium.fasta_03392	Chryseobacterium_scophthalmum.fasta_00068	Chryseobacterium_soldanellicola.fasta_03101	Chryseobacterium_taihuense.fasta_00756	Chryseobacterium_ureilyticum.fasta_00654
group_3315		hypothetical protein	6	6	1	23	11555	1	2220		335	347	343	Marseille-P9602.fasta_00468			Chryseobacterium_balustinum.fasta_02506	Chryseobacterium_formosense.fasta_02699	Chryseobacterium_indoltheticum.fasta_01956		Chryseobacterium_piscium.fasta_03414	Chryseobacterium_scophthalmum.fasta_00046
yeeZ		Protein YeeZ	9	9	1	23	11560	1	2232		758	776	761	Marseille-P9602.fasta_00469	Chryseobacterium_aquaticum.fasta_01468		Chryseobacterium_balustinum.fasta_02504	Chryseobacterium_formosense.fasta_02700	Chryseobacterium_indoltheticum.fasta_01958	Chryseobacterium_lactis.fasta_04302	Chryseobacterium_piscium.fasta_03412	Chryseobacterium_scophthalmum.fasta_00048	Chryseobacterium_soldanellicola.fasta_03090
ccp_1		Cytochrome c551 peroxidase	6	6	1	23	11562	1	2233		1007	1013	1008	Marseille-P9602.fasta_00470			Chryseobacterium_balustinum.fasta_02503	Chryseobacterium_formosense.fasta_02697			Chryseobacterium_piscium.fasta_03411	Chryseobacterium_scophthalmum.fasta_00049		Chryseobacterium_taihuense.fasta_00752
group_3462		hypothetical protein	7	7	1	23	11564	1	2236		500	500	500	Marseille-P9602.fasta_00471	Chryseobacterium_aquaticum.fasta_01471		Chryseobacterium_balustinum.fasta_02502	Chryseobacterium_formosense.fasta_02695	Chryseobacterium_indoltheticum.fasta_01959		Chryseobacterium_piscium.fasta_03409	Chryseobacterium_scophthalmum.fasta_00050
azoR1		FMN-dependent NADH-azoreductase 1	1	1	1	23	12483	1	271		629	629	629							Chryseobacterium_lactis.fasta_03128
group_5284		hypothetical protein	3	3	1	23	11566	1	2186		509	521	517	Marseille-P9602.fasta_00473			Chryseobacterium_balustinum.fasta_02501				Chryseobacterium_piscium.fasta_03408
group_3777		hypothetical protein	6	6	1	23	11567	1	2237		452	611	479	Marseille-P9602.fasta_00474			Chryseobacterium_balustinum.fasta_02500		Chryseobacterium_indoltheticum.fasta_01960		Chryseobacterium_piscium.fasta_03407	Chryseobacterium_scophthalmum.fasta_00052	Chryseobacterium_soldanellicola.fasta_02037
group_6943	eis	N-acetyltransferase Eis	2	2	1	23	11568	1	2182		530	530	530	Marseille-P9602.fasta_00475								Chryseobacterium_scophthalmum.fasta_00053
btuB_11		hypothetical protein	5	5	1	23	11569	1	2183		602	611	605	Marseille-P9602.fasta_00476			Chryseobacterium_balustinum.fasta_02499		Chryseobacterium_indoltheticum.fasta_01961		Chryseobacterium_piscium.fasta_03406	Chryseobacterium_scophthalmum.fasta_00054
group_2289		hypothetical protein	9	9	1	23	11572	1	2181		377	518	430	Marseille-P9602.fasta_00477	Chryseobacterium_aquaticum.fasta_01637		Chryseobacterium_balustinum.fasta_02498	Chryseobacterium_formosense.fasta_03159	Chryseobacterium_indoltheticum.fasta_01962		Chryseobacterium_piscium.fasta_03405	Chryseobacterium_scophthalmum.fasta_00055	Chryseobacterium_soldanellicola.fasta_03449	Chryseobacterium_taihuense.fasta_00751
gapN		NADP-dependent glyceraldehyde-3-phosphate dehydrogenase	11	11	1	23	11573	1	2148		1628	1628	1628	Marseille-P9602.fasta_00478	Chryseobacterium_aquaticum.fasta_01470	Chryseobacterium_aureum.fasta_01123	Chryseobacterium_balustinum.fasta_02497	Chryseobacterium_formosense.fasta_02693	Chryseobacterium_indoltheticum.fasta_01963	Chryseobacterium_lactis.fasta_04300	Chryseobacterium_piscium.fasta_03404	Chryseobacterium_scophthalmum.fasta_00056	Chryseobacterium_soldanellicola.fasta_03095		Chryseobacterium_ureilyticum.fasta_00642
bpoA2		Non-haem bromoperoxidase BPO-A2	8	8	1	23	11575	1	2143		824	857	832	Marseille-P9602.fasta_00479	Chryseobacterium_aquaticum.fasta_01472		Chryseobacterium_balustinum.fasta_02496	Chryseobacterium_formosense.fasta_02692	Chryseobacterium_indoltheticum.fasta_01964		Chryseobacterium_piscium.fasta_03403	Chryseobacterium_scophthalmum.fasta_00057		Chryseobacterium_taihuense.fasta_00989
sigG		hypothetical protein	10	10	1	23	11576	1	2141		416	509	485	Marseille-P9602.fasta_00480	Chryseobacterium_aquaticum.fasta_01474	Chryseobacterium_aureum.fasta_01118	Chryseobacterium_balustinum.fasta_02495	Chryseobacterium_formosense.fasta_02691	Chryseobacterium_indoltheticum.fasta_01965		Chryseobacterium_piscium.fasta_03402	Chryseobacterium_scophthalmum.fasta_00058		Chryseobacterium_taihuense.fasta_00990	Chryseobacterium_ureilyticum.fasta_00645
group_2989		hypothetical protein	7	7	1	23	11577	1	2140		599	602	601	Marseille-P9602.fasta_00481	Chryseobacterium_aquaticum.fasta_01475		Chryseobacterium_balustinum.fasta_02494	Chryseobacterium_formosense.fasta_02690	Chryseobacterium_indoltheticum.fasta_01966		Chryseobacterium_piscium.fasta_03401	Chryseobacterium_scophthalmum.fasta_00059
greA_1		Transcription elongation factor GreA	5	5	1	23	11578	1	2139		377	377	377	Marseille-P9602.fasta_00482			Chryseobacterium_balustinum.fasta_02493		Chryseobacterium_indoltheticum.fasta_01967		Chryseobacterium_piscium.fasta_03400	Chryseobacterium_scophthalmum.fasta_00060
group_3775	rclC_2	Inner membrane protein RclC	5	5	1	23	11579	1	2138		560	560	560	Marseille-P9602.fasta_00483			Chryseobacterium_balustinum.fasta_02492		Chryseobacterium_indoltheticum.fasta_01968		Chryseobacterium_piscium.fasta_03399	Chryseobacterium_scophthalmum.fasta_00061
rhaS_6		HTH-type transcriptional activator RhaS	5	5	1	23	11580	1	2137		833	833	833	Marseille-P9602.fasta_00484			Chryseobacterium_balustinum.fasta_02491		Chryseobacterium_indoltheticum.fasta_01969		Chryseobacterium_piscium.fasta_03398	Chryseobacterium_scophthalmum.fasta_00062
group_2990		hypothetical protein	6	6	1	23	11581	1	2136		560	599	566	Marseille-P9602.fasta_00485	Chryseobacterium_aquaticum.fasta_01476		Chryseobacterium_balustinum.fasta_02490		Chryseobacterium_indoltheticum.fasta_01970		Chryseobacterium_piscium.fasta_03397	Chryseobacterium_scophthalmum.fasta_00063
group_2260		hypothetical protein	8	8	1	23	11582	1	2135		1526	1565	1545	Marseille-P9602.fasta_00486	Chryseobacterium_aquaticum.fasta_01477		Chryseobacterium_balustinum.fasta_02489	Chryseobacterium_formosense.fasta_02689	Chryseobacterium_indoltheticum.fasta_01971		Chryseobacterium_piscium.fasta_03396	Chryseobacterium_scophthalmum.fasta_00064		Chryseobacterium_taihuense.fasta_01025
group_930		putative protein	12	12	1	23	11584				1088	1115	1094	Marseille-P9602.fasta_00487	Chryseobacterium_aquaticum.fasta_01478	Chryseobacterium_aureum.fasta_01115	Chryseobacterium_balustinum.fasta_02488	Chryseobacterium_formosense.fasta_02688	Chryseobacterium_indoltheticum.fasta_01972	Chryseobacterium_lactis.fasta_04296	Chryseobacterium_piscium.fasta_03395	Chryseobacterium_scophthalmum.fasta_00065	Chryseobacterium_soldanellicola.fasta_03097	Chryseobacterium_taihuense.fasta_01026	Chryseobacterium_ureilyticum.fasta_00648
group_1418		hypothetical protein	12	12	1	23	11586				209	287	280	Marseille-P9602.fasta_00488	Chryseobacterium_aquaticum.fasta_01479	Chryseobacterium_aureum.fasta_01114	Chryseobacterium_balustinum.fasta_02487	Chryseobacterium_formosense.fasta_02687	Chryseobacterium_indoltheticum.fasta_01973	Chryseobacterium_lactis.fasta_04295	Chryseobacterium_piscium.fasta_03394	Chryseobacterium_scophthalmum.fasta_00066	Chryseobacterium_soldanellicola.fasta_03098	Chryseobacterium_taihuense.fasta_01027	Chryseobacterium_ureilyticum.fasta_00649
emrD		Multidrug resistance protein D	8	8	1	23	11587	1	5063		1184	1208	1201	Marseille-P9602.fasta_00489	Chryseobacterium_aquaticum.fasta_01480		Chryseobacterium_balustinum.fasta_02486	Chryseobacterium_formosense.fasta_02685	Chryseobacterium_indoltheticum.fasta_01974		Chryseobacterium_piscium.fasta_03393	Chryseobacterium_scophthalmum.fasta_00067	Chryseobacterium_soldanellicola.fasta_03112
group_2619		hypothetical protein	7	7	1	23	11546	1	2217		143	707	536	Marseille-P9602.fasta_00490	Chryseobacterium_aquaticum.fasta_01466	Chryseobacterium_aureum.fasta_01126		Chryseobacterium_formosense.fasta_02705			Chryseobacterium_piscium.fasta_03415	Chryseobacterium_scophthalmum.fasta_00045		Chryseobacterium_taihuense.fasta_01861
bamA_5		Outer membrane protein assembly factor BamA	1	1	1	23	2275	1	9249		1100	1100	1100												Chryseobacterium_ureilyticum.fasta_03926
group_6575		hypothetical protein	2	2	1	23	11551	1	2192		224	224	224	Marseille-P9602.fasta_00492					Chryseobacterium_indoltheticum.fasta_01954
group_2577		hypothetical protein	7	7	1	23	11043	1	9447		590	629	599	Marseille-P9602.fasta_00493	Chryseobacterium_aquaticum.fasta_00899		Chryseobacterium_balustinum.fasta_02508	Chryseobacterium_formosense.fasta_02651			Chryseobacterium_piscium.fasta_02543	Chryseobacterium_scophthalmum.fasta_00043			Chryseobacterium_ureilyticum.fasta_01327
hutU		Urocanate hydratase	12	12	1	23	11050				1985	1985	1985	Marseille-P9602.fasta_00494	Chryseobacterium_aquaticum.fasta_01458	Chryseobacterium_aureum.fasta_01131	Chryseobacterium_balustinum.fasta_02509	Chryseobacterium_formosense.fasta_02708	Chryseobacterium_indoltheticum.fasta_01951	Chryseobacterium_lactis.fasta_04306	Chryseobacterium_piscium.fasta_02544	Chryseobacterium_scophthalmum.fasta_00042	Chryseobacterium_soldanellicola.fasta_03089	Chryseobacterium_taihuense.fasta_01017	Chryseobacterium_ureilyticum.fasta_00637
group_2710		hypothetical protein	5	5	1	23	11029	1	3448		275	464	381	Marseille-P9602.fasta_00495		Chryseobacterium_aureum.fasta_01132				Chryseobacterium_lactis.fasta_04307		Chryseobacterium_scophthalmum.fasta_00040			Chryseobacterium_ureilyticum.fasta_00636
group_1803		hypothetical protein	9	9	1	23	11518	1	3449		4199	4205	4200	Marseille-P9602.fasta_00496	Chryseobacterium_aquaticum.fasta_01457		Chryseobacterium_balustinum.fasta_02511	Chryseobacterium_formosense.fasta_02709	Chryseobacterium_indoltheticum.fasta_01950		Chryseobacterium_piscium.fasta_02545	Chryseobacterium_scophthalmum.fasta_00039	Chryseobacterium_soldanellicola.fasta_03087	Chryseobacterium_taihuense.fasta_01050
group_1048		hypothetical protein	12	12	1	23	11594				341	344	343	Marseille-P9602.fasta_00497	Chryseobacterium_aquaticum.fasta_02488	Chryseobacterium_aureum.fasta_01361	Chryseobacterium_balustinum.fasta_02512	Chryseobacterium_formosense.fasta_02710	Chryseobacterium_indoltheticum.fasta_01949	Chryseobacterium_lactis.fasta_04565	Chryseobacterium_piscium.fasta_02546	Chryseobacterium_scophthalmum.fasta_00038	Chryseobacterium_soldanellicola.fasta_02021	Chryseobacterium_taihuense.fasta_00755	Chryseobacterium_ureilyticum.fasta_00314
group_1049	menI	hypothetical protein	12	12	1	23	11597				422	449	424	Marseille-P9602.fasta_00498	Chryseobacterium_aquaticum.fasta_02489	Chryseobacterium_aureum.fasta_01362	Chryseobacterium_balustinum.fasta_02513	Chryseobacterium_formosense.fasta_02711	Chryseobacterium_indoltheticum.fasta_01948	Chryseobacterium_lactis.fasta_04566	Chryseobacterium_piscium.fasta_02547	Chryseobacterium_scophthalmum.fasta_00037	Chryseobacterium_soldanellicola.fasta_02022	Chryseobacterium_taihuense.fasta_00754	Chryseobacterium_ureilyticum.fasta_00313
dbpA		ATP-dependent RNA helicase DbpA	12	12	1	23	11598				1265	1325	1298	Marseille-P9602.fasta_00499	Chryseobacterium_aquaticum.fasta_02491	Chryseobacterium_aureum.fasta_04538	Chryseobacterium_balustinum.fasta_02514	Chryseobacterium_formosense.fasta_02713	Chryseobacterium_indoltheticum.fasta_01947	Chryseobacterium_lactis.fasta_02813	Chryseobacterium_piscium.fasta_02548	Chryseobacterium_scophthalmum.fasta_00035	Chryseobacterium_soldanellicola.fasta_00282	Chryseobacterium_taihuense.fasta_00753	Chryseobacterium_ureilyticum.fasta_03247
gnl		Gluconolactonase	12	12	1	23	11026				869	893	889	Marseille-P9602.fasta_00500	Chryseobacterium_aquaticum.fasta_02492	Chryseobacterium_aureum.fasta_04537	Chryseobacterium_balustinum.fasta_02515	Chryseobacterium_formosense.fasta_02714	Chryseobacterium_indoltheticum.fasta_01946	Chryseobacterium_lactis.fasta_02812	Chryseobacterium_piscium.fasta_02549	Chryseobacterium_scophthalmum.fasta_00034	Chryseobacterium_soldanellicola.fasta_00283	Chryseobacterium_taihuense.fasta_01067	Chryseobacterium_ureilyticum.fasta_03246
group_88		hypothetical protein	8	8	1	23	10988	392	3		1436	1442	1441	Marseille-P9602.fasta_00501		Chryseobacterium_aureum.fasta_04536	Chryseobacterium_balustinum.fasta_02516		Chryseobacterium_indoltheticum.fasta_01945	Chryseobacterium_lactis.fasta_02811	Chryseobacterium_piscium.fasta_02550	Chryseobacterium_scophthalmum.fasta_00033			Chryseobacterium_ureilyticum.fasta_03245
btr		HTH-type transcriptional activator Btr	8	8	1	23	10987	392	2		878	881	879	Marseille-P9602.fasta_00502		Chryseobacterium_aureum.fasta_04535	Chryseobacterium_balustinum.fasta_02517		Chryseobacterium_indoltheticum.fasta_01944	Chryseobacterium_lactis.fasta_02810	Chryseobacterium_piscium.fasta_02551	Chryseobacterium_scophthalmum.fasta_00032			Chryseobacterium_ureilyticum.fasta_03244
racA		Chromosome-anchoring protein RacA	12	12	1	23	11025				341	347	344	Marseille-P9602.fasta_00503	Chryseobacterium_aquaticum.fasta_02493	Chryseobacterium_aureum.fasta_04533	Chryseobacterium_balustinum.fasta_02518	Chryseobacterium_formosense.fasta_02715	Chryseobacterium_indoltheticum.fasta_01943	Chryseobacterium_lactis.fasta_02808	Chryseobacterium_piscium.fasta_02552	Chryseobacterium_scophthalmum.fasta_00031	Chryseobacterium_soldanellicola.fasta_00284	Chryseobacterium_taihuense.fasta_01066	Chryseobacterium_ureilyticum.fasta_03242
group_4357		hypothetical protein	6	6	1	23	11020	107	2		170	170	170	Marseille-P9602.fasta_00504			Chryseobacterium_balustinum.fasta_02519	Chryseobacterium_formosense.fasta_02716	Chryseobacterium_indoltheticum.fasta_01942		Chryseobacterium_piscium.fasta_02553	Chryseobacterium_scophthalmum.fasta_00030
group_1520		hypothetical protein	7	7	1	23	11019	107	1		167	1307	1139	Marseille-P9602.fasta_00505			Chryseobacterium_balustinum.fasta_02520		Chryseobacterium_indoltheticum.fasta_01941		Chryseobacterium_piscium.fasta_02554	Chryseobacterium_scophthalmum.fasta_00029	Chryseobacterium_soldanellicola.fasta_00285	Chryseobacterium_taihuense.fasta_01065
topB		DNA topoisomerase 3	12	12	1	23	11018				383	2126	1978	Marseille-P9602.fasta_00506	Chryseobacterium_aquaticum.fasta_02496	Chryseobacterium_aureum.fasta_01368	Chryseobacterium_balustinum.fasta_02521	Chryseobacterium_formosense.fasta_02718	Chryseobacterium_indoltheticum.fasta_01939	Chryseobacterium_lactis.fasta_04570	Chryseobacterium_piscium.fasta_02555	Chryseobacterium_scophthalmum.fasta_00028	Chryseobacterium_soldanellicola.fasta_02023	Chryseobacterium_taihuense.fasta_01064	Chryseobacterium_ureilyticum.fasta_00311
group_2034		hypothetical protein	9	9	1	23	11011	1	944		548	572	555	Marseille-P9602.fasta_00507		Chryseobacterium_aureum.fasta_01388		Chryseobacterium_formosense.fasta_02719	Chryseobacterium_indoltheticum.fasta_01937	Chryseobacterium_lactis.fasta_04583	Chryseobacterium_piscium.fasta_02557	Chryseobacterium_scophthalmum.fasta_00026	Chryseobacterium_soldanellicola.fasta_02030		Chryseobacterium_ureilyticum.fasta_00294
group_5532	oprM_1	Outer membrane protein OprM	3	3	1	23	10995	1	5000		1385	1424	1409	Marseille-P9602.fasta_00508						Chryseobacterium_lactis.fasta_04584					Chryseobacterium_ureilyticum.fasta_00293
bepE_1		Efflux pump membrane transporter BepE	4	4	1	23	10994	1	5001		3140	3179	3149	Marseille-P9602.fasta_00509				Chryseobacterium_formosense.fasta_00290		Chryseobacterium_lactis.fasta_04585					Chryseobacterium_ureilyticum.fasta_00292
mdtE_2		Multidrug resistance protein MdtE	3	3	1	23	10993	1	347		1145	1244	1178	Marseille-P9602.fasta_00510						Chryseobacterium_lactis.fasta_04586					Chryseobacterium_ureilyticum.fasta_00291
group_6944	rhaS_6	HTH-type transcriptional activator RhaS	2	2	1	23	8168	1	936		917	926	921	Marseille-P9602.fasta_00511											Chryseobacterium_ureilyticum.fasta_00290
argC_1		N-acetyl-gamma-glutamyl-phosphate reductase	3	3	1	23	11009	1	937		1055	1058	1057	Marseille-P9602.fasta_00512							Chryseobacterium_piscium.fasta_02558	Chryseobacterium_scophthalmum.fasta_00025
group_2356	cpdA_1	3',5'-cyclic adenosine monophosphate phosphodiesterase CpdA	7	7	1	23	11007	1	940		497	779	718	Marseille-P9602.fasta_00513	Chryseobacterium_aquaticum.fasta_02497	Chryseobacterium_aureum.fasta_01389		Chryseobacterium_formosense.fasta_02720		Chryseobacterium_lactis.fasta_04588	Chryseobacterium_piscium.fasta_02559	Chryseobacterium_scophthalmum.fasta_00024
metN		Methionine import ATP-binding protein MetN	9	9	1	23	11006	1	345		1028	1028	1028	Marseille-P9602.fasta_00514	Chryseobacterium_aquaticum.fasta_02498	Chryseobacterium_aureum.fasta_01383		Chryseobacterium_formosense.fasta_02721	Chryseobacterium_indoltheticum.fasta_01936	Chryseobacterium_lactis.fasta_04578	Chryseobacterium_piscium.fasta_02560	Chryseobacterium_scophthalmum.fasta_00022			Chryseobacterium_ureilyticum.fasta_00299
metI		D-methionine transport system permease protein MetI	9	9	1	23	11005	1	344		656	656	656	Marseille-P9602.fasta_00515	Chryseobacterium_aquaticum.fasta_02499	Chryseobacterium_aureum.fasta_01384		Chryseobacterium_formosense.fasta_02722	Chryseobacterium_indoltheticum.fasta_01935	Chryseobacterium_lactis.fasta_04579	Chryseobacterium_piscium.fasta_02561	Chryseobacterium_scophthalmum.fasta_00021			Chryseobacterium_ureilyticum.fasta_00298
metQ		D-methionine-binding lipoprotein MetQ	9	9	1	23	11004	1	343		806	809	808	Marseille-P9602.fasta_00516	Chryseobacterium_aquaticum.fasta_02500	Chryseobacterium_aureum.fasta_01385		Chryseobacterium_formosense.fasta_02723	Chryseobacterium_indoltheticum.fasta_01934	Chryseobacterium_lactis.fasta_04580	Chryseobacterium_piscium.fasta_02562	Chryseobacterium_scophthalmum.fasta_00020			Chryseobacterium_ureilyticum.fasta_00297
group_2360		Beta-glucosidase BoGH3A	11	11	1	23	11003	1	341		2258	2264	2261	Marseille-P9602.fasta_00517	Chryseobacterium_aquaticum.fasta_02501	Chryseobacterium_aureum.fasta_01386		Chryseobacterium_formosense.fasta_02725	Chryseobacterium_indoltheticum.fasta_01933	Chryseobacterium_lactis.fasta_04581	Chryseobacterium_piscium.fasta_02564	Chryseobacterium_scophthalmum.fasta_00018	Chryseobacterium_soldanellicola.fasta_02028	Chryseobacterium_taihuense.fasta_00026	Chryseobacterium_ureilyticum.fasta_00296
msrAB		Peptide methionine sulfoxide reductase MsrA/MsrB	12	12	1	23	7374				686	1118	1070	Marseille-P9602.fasta_00518	Chryseobacterium_aquaticum.fasta_02633	Chryseobacterium_aureum.fasta_04382	Chryseobacterium_balustinum.fasta_01267	Chryseobacterium_formosense.fasta_02735	Chryseobacterium_indoltheticum.fasta_01932	Chryseobacterium_lactis.fasta_02746	Chryseobacterium_piscium.fasta_02568	Chryseobacterium_scophthalmum.fasta_00013	Chryseobacterium_soldanellicola.fasta_00340	Chryseobacterium_taihuense.fasta_02975	Chryseobacterium_ureilyticum.fasta_03183
rclC_2		Inner membrane protein RclC	10	10	1	23	7373	370	5		437	452	449	Marseille-P9602.fasta_00519		Chryseobacterium_aureum.fasta_04381	Chryseobacterium_balustinum.fasta_01268		Chryseobacterium_indoltheticum.fasta_01931	Chryseobacterium_lactis.fasta_02745	Chryseobacterium_piscium.fasta_02569	Chryseobacterium_scophthalmum.fasta_00012	Chryseobacterium_soldanellicola.fasta_00341	Chryseobacterium_taihuense.fasta_02976	Chryseobacterium_ureilyticum.fasta_03182
group_3717		hypothetical protein	5	5	1	23	7372	370	7		272	272	272	Marseille-P9602.fasta_00520			Chryseobacterium_balustinum.fasta_01269		Chryseobacterium_indoltheticum.fasta_01930		Chryseobacterium_piscium.fasta_02570	Chryseobacterium_scophthalmum.fasta_00011
group_2074	sigW_2	ECF RNA polymerase sigma factor SigW	11	11	1	23	7370	370	8		551	557	553	Marseille-P9602.fasta_00521		Chryseobacterium_aureum.fasta_04379	Chryseobacterium_balustinum.fasta_01270	Chryseobacterium_formosense.fasta_02737	Chryseobacterium_indoltheticum.fasta_01929	Chryseobacterium_lactis.fasta_02743	Chryseobacterium_piscium.fasta_02571	Chryseobacterium_scophthalmum.fasta_00010	Chryseobacterium_soldanellicola.fasta_00343	Chryseobacterium_taihuense.fasta_02978	Chryseobacterium_ureilyticum.fasta_03180
alaS		Alanine--tRNA ligase	12	12	1	23	7368				2603	2861	2628	Marseille-P9602.fasta_00522	Chryseobacterium_aquaticum.fasta_02634	Chryseobacterium_aureum.fasta_04377	Chryseobacterium_balustinum.fasta_01273	Chryseobacterium_formosense.fasta_02738	Chryseobacterium_indoltheticum.fasta_01928	Chryseobacterium_lactis.fasta_02742	Chryseobacterium_piscium.fasta_02572	Chryseobacterium_scophthalmum.fasta_00009	Chryseobacterium_soldanellicola.fasta_00344	Chryseobacterium_taihuense.fasta_01314	Chryseobacterium_ureilyticum.fasta_03179
bamB		Outer membrane protein assembly factor BamB	1	1	1	23	8353	1	795		1244	1244	1244							Chryseobacterium_lactis.fasta_00410
bamC		Outer membrane protein assembly factor BamC	1	1	1	23	10247	1	8278		188	188	188											Chryseobacterium_taihuense.fasta_00182
bamD_2		Outer membrane protein assembly factor BamD	1	1	1	23	782	400	4		746	746	746							Chryseobacterium_lactis.fasta_03348
group_3079		hypothetical protein	8	8	1	23	623	28	24		2456	2483	2479	Marseille-P9602.fasta_00526	Chryseobacterium_aquaticum.fasta_02636		Chryseobacterium_balustinum.fasta_01279	Chryseobacterium_formosense.fasta_02743	Chryseobacterium_indoltheticum.fasta_01922		Chryseobacterium_piscium.fasta_03958	Chryseobacterium_scophthalmum.fasta_00002		Chryseobacterium_taihuense.fasta_01316
group_4304		hypothetical protein	4	4	1	23	622	28	20		194	194	194	Marseille-P9602.fasta_00527			Chryseobacterium_balustinum.fasta_01280		Chryseobacterium_indoltheticum.fasta_01921			Chryseobacterium_scophthalmum.fasta_00001
colD		GDP-4-keto-6-deoxy-D-mannose 3-dehydratase	2	2	1	23	8711	1	5796		1175	1175	1175	Marseille-P9602.fasta_00529			Chryseobacterium_balustinum.fasta_00652
fcl_2		GDP-L-fucose synthase	3	3	1	23	8716	1	5797		308	992	743	Marseille-P9602.fasta_00530			Chryseobacterium_balustinum.fasta_00651					Chryseobacterium_scophthalmum.fasta_02755
banIM		Modification methylase BanI	1	1	1	23	13585	1	23		1301	1301	1301						Chryseobacterium_indoltheticum.fasta_01432
btuD_2		Vitamin B12 import ATP-binding protein BtuD	11	11	1	23	8722	1	5827		1223	1280	1254	Marseille-P9602.fasta_00532	Chryseobacterium_aquaticum.fasta_00757	Chryseobacterium_aureum.fasta_03364	Chryseobacterium_balustinum.fasta_00647	Chryseobacterium_formosense.fasta_01604	Chryseobacterium_indoltheticum.fasta_00629	Chryseobacterium_lactis.fasta_01487	Chryseobacterium_piscium.fasta_03707	Chryseobacterium_scophthalmum.fasta_02759	Chryseobacterium_soldanellicola.fasta_01239		Chryseobacterium_ureilyticum.fasta_02432
group_3424	tagG	hypothetical protein	6	6	1	23	8706	1	5815		851	857	856	Marseille-P9602.fasta_00533	Chryseobacterium_aquaticum.fasta_00758		Chryseobacterium_balustinum.fasta_00646	Chryseobacterium_formosense.fasta_01605	Chryseobacterium_indoltheticum.fasta_00630			Chryseobacterium_scophthalmum.fasta_02760
rmlA		Glucose-1-phosphate thymidylyltransferase	12	12	1	23	8707				860	863	862	Marseille-P9602.fasta_00534	Chryseobacterium_aquaticum.fasta_00759	Chryseobacterium_aureum.fasta_03366	Chryseobacterium_balustinum.fasta_00645	Chryseobacterium_formosense.fasta_01606	Chryseobacterium_indoltheticum.fasta_00631	Chryseobacterium_lactis.fasta_01489	Chryseobacterium_piscium.fasta_03705	Chryseobacterium_scophthalmum.fasta_02761	Chryseobacterium_soldanellicola.fasta_01237	Chryseobacterium_taihuense.fasta_01556	Chryseobacterium_ureilyticum.fasta_02434
rfbB		dTDP-glucose 4,6-dehydratase	12	12	1	23	8705				1079	1079	1079	Marseille-P9602.fasta_00535	Chryseobacterium_aquaticum.fasta_00761	Chryseobacterium_aureum.fasta_03367	Chryseobacterium_balustinum.fasta_00644	Chryseobacterium_formosense.fasta_01607	Chryseobacterium_indoltheticum.fasta_00632	Chryseobacterium_lactis.fasta_01490	Chryseobacterium_piscium.fasta_03704	Chryseobacterium_scophthalmum.fasta_02762	Chryseobacterium_soldanellicola.fasta_01236	Chryseobacterium_taihuense.fasta_01557	Chryseobacterium_ureilyticum.fasta_02435
tuaD		UDP-glucose 6-dehydrogenase TuaD	12	12	1	23	8703				1310	1322	1312	Marseille-P9602.fasta_00536	Chryseobacterium_aquaticum.fasta_00762	Chryseobacterium_aureum.fasta_03368	Chryseobacterium_balustinum.fasta_00643	Chryseobacterium_formosense.fasta_01608	Chryseobacterium_indoltheticum.fasta_00633	Chryseobacterium_lactis.fasta_01491	Chryseobacterium_piscium.fasta_03703	Chryseobacterium_scophthalmum.fasta_02763	Chryseobacterium_soldanellicola.fasta_01235	Chryseobacterium_taihuense.fasta_01558	Chryseobacterium_ureilyticum.fasta_02436
rimP		Ribosome maturation factor RimP	12	12	1	23	8702				467	554	481	Marseille-P9602.fasta_00537	Chryseobacterium_aquaticum.fasta_00763	Chryseobacterium_aureum.fasta_03369	Chryseobacterium_balustinum.fasta_00642	Chryseobacterium_formosense.fasta_01609	Chryseobacterium_indoltheticum.fasta_00634	Chryseobacterium_lactis.fasta_01492	Chryseobacterium_piscium.fasta_03702	Chryseobacterium_scophthalmum.fasta_02764	Chryseobacterium_soldanellicola.fasta_01234	Chryseobacterium_taihuense.fasta_01559	Chryseobacterium_ureilyticum.fasta_02437
nusA		Transcription termination/antitermination protein NusA	12	12	1	23	8701				1235	1235	1235	Marseille-P9602.fasta_00538	Chryseobacterium_aquaticum.fasta_00764	Chryseobacterium_aureum.fasta_03370	Chryseobacterium_balustinum.fasta_00641	Chryseobacterium_formosense.fasta_01610	Chryseobacterium_indoltheticum.fasta_00635	Chryseobacterium_lactis.fasta_01493	Chryseobacterium_piscium.fasta_03701	Chryseobacterium_scophthalmum.fasta_02765	Chryseobacterium_soldanellicola.fasta_01233	Chryseobacterium_taihuense.fasta_01560	Chryseobacterium_ureilyticum.fasta_02438
infB		Translation initiation factor IF-2	12	12	1	23	8700				2954	3071	2999	Marseille-P9602.fasta_00539	Chryseobacterium_aquaticum.fasta_00765	Chryseobacterium_aureum.fasta_03371	Chryseobacterium_balustinum.fasta_00640	Chryseobacterium_formosense.fasta_01611	Chryseobacterium_indoltheticum.fasta_00636	Chryseobacterium_lactis.fasta_01494	Chryseobacterium_piscium.fasta_03700	Chryseobacterium_scophthalmum.fasta_02766	Chryseobacterium_soldanellicola.fasta_01232	Chryseobacterium_taihuense.fasta_01561	Chryseobacterium_ureilyticum.fasta_02439
group_6443		hypothetical protein	2	2	1	23	8698	1	8821		1913	2063	1988	Marseille-P9602.fasta_00540				Chryseobacterium_formosense.fasta_01613
bauC		Putative 3-oxopropanoate dehydrogenase	1	1	1	23	13104	385	9		1475	1475	1475							Chryseobacterium_lactis.fasta_01890
bcgIB		Restriction enzyme BgcI subunit beta	1	1	1	23	129	1	1587		881	881	881		Chryseobacterium_aquaticum.fasta_03298
bcrA		Bacitracin transport ATP-binding protein BcrA	1	1	1	23	4692	1	8449		902	902	902												Chryseobacterium_ureilyticum.fasta_04461
group_847		hypothetical protein	11	11	1	23	8694	1	8837		1928	1943	1938	Marseille-P9602.fasta_00544	Chryseobacterium_aquaticum.fasta_00773	Chryseobacterium_aureum.fasta_03379		Chryseobacterium_formosense.fasta_01617	Chryseobacterium_indoltheticum.fasta_00642	Chryseobacterium_lactis.fasta_01498	Chryseobacterium_piscium.fasta_02343	Chryseobacterium_scophthalmum.fasta_02774	Chryseobacterium_soldanellicola.fasta_01229	Chryseobacterium_taihuense.fasta_00579	Chryseobacterium_ureilyticum.fasta_02443
bshC		Putative cysteine ligase BshC	11	11	1	23	6197	1	8838		1583	1586	1585	Marseille-P9602.fasta_00545	Chryseobacterium_aquaticum.fasta_00774	Chryseobacterium_aureum.fasta_03380		Chryseobacterium_formosense.fasta_01618	Chryseobacterium_indoltheticum.fasta_00643	Chryseobacterium_lactis.fasta_01499	Chryseobacterium_piscium.fasta_02344	Chryseobacterium_scophthalmum.fasta_02775	Chryseobacterium_soldanellicola.fasta_01228	Chryseobacterium_taihuense.fasta_00580	Chryseobacterium_ureilyticum.fasta_02444
lpoA		Penicillin-binding protein activator LpoA	7	7	1	23	6198	1	8839		1721	1730	1726	Marseille-P9602.fasta_00546	Chryseobacterium_aquaticum.fasta_00775			Chryseobacterium_formosense.fasta_01619	Chryseobacterium_indoltheticum.fasta_00644		Chryseobacterium_piscium.fasta_02345	Chryseobacterium_scophthalmum.fasta_02776		Chryseobacterium_taihuense.fasta_00581
fabD		Malonyl CoA-acyl carrier protein transacylase	11	11	1	23	6200	1	8840		875	875	875	Marseille-P9602.fasta_00547	Chryseobacterium_aquaticum.fasta_00776	Chryseobacterium_aureum.fasta_03382		Chryseobacterium_formosense.fasta_01620	Chryseobacterium_indoltheticum.fasta_00645	Chryseobacterium_lactis.fasta_01501	Chryseobacterium_piscium.fasta_02346	Chryseobacterium_scophthalmum.fasta_02777	Chryseobacterium_soldanellicola.fasta_01226	Chryseobacterium_taihuense.fasta_00582	Chryseobacterium_ureilyticum.fasta_02446
group_849		hypothetical protein	11	11	1	23	6201	1	8841		902	905	904	Marseille-P9602.fasta_00548	Chryseobacterium_aquaticum.fasta_00777	Chryseobacterium_aureum.fasta_03383		Chryseobacterium_formosense.fasta_01621	Chryseobacterium_indoltheticum.fasta_00646	Chryseobacterium_lactis.fasta_01502	Chryseobacterium_piscium.fasta_02347	Chryseobacterium_scophthalmum.fasta_02778	Chryseobacterium_soldanellicola.fasta_01225	Chryseobacterium_taihuense.fasta_00583	Chryseobacterium_ureilyticum.fasta_02447
pckA		Phosphoenolpyruvate carboxykinase (ATP)	11	11	1	23	6207	1	8843		1616	1658	1634	Marseille-P9602.fasta_00549	Chryseobacterium_aquaticum.fasta_00778	Chryseobacterium_aureum.fasta_03384		Chryseobacterium_formosense.fasta_01622	Chryseobacterium_indoltheticum.fasta_00647	Chryseobacterium_lactis.fasta_01503	Chryseobacterium_piscium.fasta_02348	Chryseobacterium_scophthalmum.fasta_02779	Chryseobacterium_soldanellicola.fasta_01224	Chryseobacterium_taihuense.fasta_00584	Chryseobacterium_ureilyticum.fasta_02448
bcrC		Undecaprenyl-diphosphatase BcrC	1	1	1	23	13375	1	2955		602	602	602		Chryseobacterium_aquaticum.fasta_02330
aroQ		3-dehydroquinate dehydratase	11	11	1	23	6210	1	8845		407	410	407	Marseille-P9602.fasta_00551	Chryseobacterium_aquaticum.fasta_00779	Chryseobacterium_aureum.fasta_03385		Chryseobacterium_formosense.fasta_01623	Chryseobacterium_indoltheticum.fasta_00648	Chryseobacterium_lactis.fasta_01504	Chryseobacterium_piscium.fasta_02351	Chryseobacterium_scophthalmum.fasta_02782	Chryseobacterium_soldanellicola.fasta_01223	Chryseobacterium_taihuense.fasta_01838	Chryseobacterium_ureilyticum.fasta_02449
group_2067		TonB-dependent receptor P3	10	10	1	23	6196	1	8846		1109	2945	2740	Marseille-P9602.fasta_00552		Chryseobacterium_aureum.fasta_03386	Chryseobacterium_balustinum.fasta_03888	Chryseobacterium_formosense.fasta_01624	Chryseobacterium_indoltheticum.fasta_00649	Chryseobacterium_lactis.fasta_01507	Chryseobacterium_piscium.fasta_02352	Chryseobacterium_scophthalmum.fasta_02783	Chryseobacterium_soldanellicola.fasta_01222		Chryseobacterium_ureilyticum.fasta_02450
group_1658		SusD-like protein P38	6	6	1	23	6288	1	8847		869	1493	1389	Marseille-P9602.fasta_00553			Chryseobacterium_balustinum.fasta_03887	Chryseobacterium_formosense.fasta_01625	Chryseobacterium_indoltheticum.fasta_00650		Chryseobacterium_piscium.fasta_02353	Chryseobacterium_scophthalmum.fasta_02785
zur		Zinc uptake regulation protein	11	11	1	23	6289	1	8854		419	452	428	Marseille-P9602.fasta_00554	Chryseobacterium_aquaticum.fasta_00780	Chryseobacterium_aureum.fasta_03396	Chryseobacterium_balustinum.fasta_03886	Chryseobacterium_formosense.fasta_01626	Chryseobacterium_indoltheticum.fasta_00651	Chryseobacterium_lactis.fasta_01534	Chryseobacterium_piscium.fasta_02354	Chryseobacterium_scophthalmum.fasta_02786	Chryseobacterium_soldanellicola.fasta_01216		Chryseobacterium_ureilyticum.fasta_02460
ziaA		Zinc-transporting ATPase	11	11	1	23	6290	1	8853		1946	1988	1956	Marseille-P9602.fasta_00555	Chryseobacterium_aquaticum.fasta_00781	Chryseobacterium_aureum.fasta_03397	Chryseobacterium_balustinum.fasta_03885	Chryseobacterium_formosense.fasta_01627	Chryseobacterium_indoltheticum.fasta_00652	Chryseobacterium_lactis.fasta_01535	Chryseobacterium_piscium.fasta_02355	Chryseobacterium_scophthalmum.fasta_02787	Chryseobacterium_soldanellicola.fasta_01215		Chryseobacterium_ureilyticum.fasta_02461
group_3365		hypothetical protein	6	6	1	23	6291	1	8850		302	362	332	Marseille-P9602.fasta_00556			Chryseobacterium_balustinum.fasta_03884	Chryseobacterium_formosense.fasta_01628	Chryseobacterium_indoltheticum.fasta_00653		Chryseobacterium_piscium.fasta_02356	Chryseobacterium_scophthalmum.fasta_02788
pal_3		hypothetical protein	9	9	1	23	6292	1	8852	Hypothetical protein with no hits to refseq/uniprot/clusters/cdd/tigrfams/pfam overlapping another protein with hits	275	275	275	Marseille-P9602.fasta_00557	Chryseobacterium_aquaticum.fasta_00782		Chryseobacterium_balustinum.fasta_03883	Chryseobacterium_formosense.fasta_01629	Chryseobacterium_indoltheticum.fasta_00654		Chryseobacterium_piscium.fasta_02357	Chryseobacterium_scophthalmum.fasta_02789	Chryseobacterium_soldanellicola.fasta_01214	Chryseobacterium_taihuense.fasta_01836
resA_3		Thiol-disulfide oxidoreductase ResA	12	12	1	23	6293				677	722	687	Marseille-P9602.fasta_00558	Chryseobacterium_aquaticum.fasta_00783	Chryseobacterium_aureum.fasta_03400	Chryseobacterium_balustinum.fasta_03882	Chryseobacterium_formosense.fasta_01630	Chryseobacterium_indoltheticum.fasta_00655	Chryseobacterium_lactis.fasta_01537	Chryseobacterium_piscium.fasta_02358	Chryseobacterium_scophthalmum.fasta_02790	Chryseobacterium_soldanellicola.fasta_01213	Chryseobacterium_taihuense.fasta_01835	Chryseobacterium_ureilyticum.fasta_02464
sodA_2		Superoxide dismutase [Mn]	11	11	1	23	6299	9	7		665	773	682	Marseille-P9602.fasta_00559	Chryseobacterium_aquaticum.fasta_00784	Chryseobacterium_aureum.fasta_03401	Chryseobacterium_balustinum.fasta_03881	Chryseobacterium_formosense.fasta_01631	Chryseobacterium_indoltheticum.fasta_00656	Chryseobacterium_lactis.fasta_01538	Chryseobacterium_piscium.fasta_02359	Chryseobacterium_scophthalmum.fasta_02791		Chryseobacterium_taihuense.fasta_01834	Chryseobacterium_ureilyticum.fasta_02465
group_2569		hypothetical protein	8	8	1	23	6298	9	8		827	830	827	Marseille-P9602.fasta_00560	Chryseobacterium_aquaticum.fasta_00786	Chryseobacterium_aureum.fasta_03403	Chryseobacterium_balustinum.fasta_03879		Chryseobacterium_indoltheticum.fasta_00658		Chryseobacterium_piscium.fasta_02361	Chryseobacterium_scophthalmum.fasta_02792			Chryseobacterium_ureilyticum.fasta_02467
ccp_2		Cytochrome c551 peroxidase	8	8	1	23	6297	9	9		1046	1076	1056	Marseille-P9602.fasta_00561	Chryseobacterium_aquaticum.fasta_00787	Chryseobacterium_aureum.fasta_03404	Chryseobacterium_balustinum.fasta_03878		Chryseobacterium_indoltheticum.fasta_00659		Chryseobacterium_piscium.fasta_02362	Chryseobacterium_scophthalmum.fasta_02793			Chryseobacterium_ureilyticum.fasta_02468
group_2195		hypothetical protein	8	8	1	23	6186	9	10		773	947	921	Marseille-P9602.fasta_00562	Chryseobacterium_aquaticum.fasta_00788	Chryseobacterium_aureum.fasta_03405	Chryseobacterium_balustinum.fasta_03877		Chryseobacterium_indoltheticum.fasta_00660		Chryseobacterium_piscium.fasta_02363	Chryseobacterium_scophthalmum.fasta_02794			Chryseobacterium_ureilyticum.fasta_02469
fsr		Fosmidomycin resistance protein	7	7	1	23	6177	9	6		1205	1307	1225	Marseille-P9602.fasta_00563			Chryseobacterium_balustinum.fasta_03876	Chryseobacterium_formosense.fasta_01632	Chryseobacterium_indoltheticum.fasta_00661		Chryseobacterium_piscium.fasta_02364	Chryseobacterium_scophthalmum.fasta_02795	Chryseobacterium_soldanellicola.fasta_01208
nanR		HTH-type transcriptional repressor NanR	7	7	1	23	6178	9	5		653	656	655	Marseille-P9602.fasta_00564			Chryseobacterium_balustinum.fasta_03875	Chryseobacterium_formosense.fasta_01633	Chryseobacterium_indoltheticum.fasta_00662		Chryseobacterium_piscium.fasta_02365	Chryseobacterium_scophthalmum.fasta_02796	Chryseobacterium_soldanellicola.fasta_01207
rpsT		30S ribosomal protein S20	12	12	1	23	6300				254	275	271	Marseille-P9602.fasta_00567	Chryseobacterium_aquaticum.fasta_00793	Chryseobacterium_aureum.fasta_03415	Chryseobacterium_balustinum.fasta_03872	Chryseobacterium_formosense.fasta_01636	Chryseobacterium_indoltheticum.fasta_00665	Chryseobacterium_lactis.fasta_01555	Chryseobacterium_piscium.fasta_02368	Chryseobacterium_scophthalmum.fasta_02799	Chryseobacterium_soldanellicola.fasta_01204	Chryseobacterium_taihuense.fasta_01831	Chryseobacterium_ureilyticum.fasta_02479
group_2207		hypothetical protein	12	12	1	23	6301				317	368	323	Marseille-P9602.fasta_00568	Chryseobacterium_aquaticum.fasta_00794	Chryseobacterium_aureum.fasta_03416	Chryseobacterium_balustinum.fasta_03871	Chryseobacterium_formosense.fasta_01637	Chryseobacterium_indoltheticum.fasta_00666	Chryseobacterium_lactis.fasta_01556	Chryseobacterium_piscium.fasta_02369	Chryseobacterium_scophthalmum.fasta_02800	Chryseobacterium_soldanellicola.fasta_01203	Chryseobacterium_taihuense.fasta_01830	Chryseobacterium_ureilyticum.fasta_02480
kefB_2		Glutathione-regulated potassium-efflux system protein KefB	10	10	1	23	5929	1	997		2120	2123	2122	Marseille-P9602.fasta_00569	Chryseobacterium_aquaticum.fasta_03207	Chryseobacterium_aureum.fasta_04212	Chryseobacterium_balustinum.fasta_03870	Chryseobacterium_formosense.fasta_01638	Chryseobacterium_indoltheticum.fasta_00667	Chryseobacterium_lactis.fasta_04799	Chryseobacterium_piscium.fasta_02370	Chryseobacterium_scophthalmum.fasta_02801			Chryseobacterium_ureilyticum.fasta_00155
group_1592		hypothetical protein	10	10	1	23	5930	1	998		563	566	563	Marseille-P9602.fasta_00570	Chryseobacterium_aquaticum.fasta_03208	Chryseobacterium_aureum.fasta_04213	Chryseobacterium_balustinum.fasta_03869	Chryseobacterium_formosense.fasta_01639	Chryseobacterium_indoltheticum.fasta_00668	Chryseobacterium_lactis.fasta_04798	Chryseobacterium_piscium.fasta_02371	Chryseobacterium_scophthalmum.fasta_02802			Chryseobacterium_ureilyticum.fasta_00156
group_851		hypothetical protein	12	12	1	23	6302				1286	1295	1291	Marseille-P9602.fasta_00572	Chryseobacterium_aquaticum.fasta_00796	Chryseobacterium_aureum.fasta_03421	Chryseobacterium_balustinum.fasta_03867	Chryseobacterium_formosense.fasta_01643	Chryseobacterium_indoltheticum.fasta_00670	Chryseobacterium_lactis.fasta_01558	Chryseobacterium_piscium.fasta_02373	Chryseobacterium_scophthalmum.fasta_02804	Chryseobacterium_soldanellicola.fasta_01201	Chryseobacterium_taihuense.fasta_02697	Chryseobacterium_ureilyticum.fasta_02482
group_405	lptD_2	LPS-assembly protein LptD	12	12	1	23	6303				2585	2588	2587	Marseille-P9602.fasta_00573	Chryseobacterium_aquaticum.fasta_00797	Chryseobacterium_aureum.fasta_03422	Chryseobacterium_balustinum.fasta_03866	Chryseobacterium_formosense.fasta_01644	Chryseobacterium_indoltheticum.fasta_00671	Chryseobacterium_lactis.fasta_01559	Chryseobacterium_piscium.fasta_02374	Chryseobacterium_scophthalmum.fasta_02805	Chryseobacterium_soldanellicola.fasta_01200	Chryseobacterium_taihuense.fasta_02696	Chryseobacterium_ureilyticum.fasta_02483
yabJ		2-iminobutanoate/2-iminopropanoate deaminase	12	12	1	23	6304				380	404	382	Marseille-P9602.fasta_00574	Chryseobacterium_aquaticum.fasta_00798	Chryseobacterium_aureum.fasta_03423	Chryseobacterium_balustinum.fasta_03865	Chryseobacterium_formosense.fasta_01645	Chryseobacterium_indoltheticum.fasta_00672	Chryseobacterium_lactis.fasta_01560	Chryseobacterium_piscium.fasta_02375	Chryseobacterium_scophthalmum.fasta_02806	Chryseobacterium_soldanellicola.fasta_01199	Chryseobacterium_taihuense.fasta_02695	Chryseobacterium_ureilyticum.fasta_02484
group_1350		hypothetical protein	12	12	1	23	6511				449	458	453	Marseille-P9602.fasta_00575	Chryseobacterium_aquaticum.fasta_00799	Chryseobacterium_aureum.fasta_03424	Chryseobacterium_balustinum.fasta_03864	Chryseobacterium_formosense.fasta_01646	Chryseobacterium_indoltheticum.fasta_00673	Chryseobacterium_lactis.fasta_01561	Chryseobacterium_piscium.fasta_02376	Chryseobacterium_scophthalmum.fasta_02807	Chryseobacterium_soldanellicola.fasta_01198	Chryseobacterium_taihuense.fasta_02694	Chryseobacterium_ureilyticum.fasta_02485
bcrR_2		HTH-type transcriptional activator BcrR	1	1	1	23	7419	1	6345		197	197	197	Marseille-P9602.fasta_03707
degQ		Periplasmic pH-dependent serine endoprotease DegQ	12	12	1	23	6513				1523	1541	1530	Marseille-P9602.fasta_00577	Chryseobacterium_aquaticum.fasta_00800	Chryseobacterium_aureum.fasta_03425	Chryseobacterium_balustinum.fasta_03863	Chryseobacterium_formosense.fasta_01647	Chryseobacterium_indoltheticum.fasta_00674	Chryseobacterium_lactis.fasta_01562	Chryseobacterium_piscium.fasta_02377	Chryseobacterium_scophthalmum.fasta_02808	Chryseobacterium_soldanellicola.fasta_01193	Chryseobacterium_taihuense.fasta_02693	Chryseobacterium_ureilyticum.fasta_02486
glpE_2		Thiosulfate sulfurtransferase GlpE	12	12	1	23	6514				1352	1376	1360	Marseille-P9602.fasta_00578	Chryseobacterium_aquaticum.fasta_00801	Chryseobacterium_aureum.fasta_03427	Chryseobacterium_balustinum.fasta_03862	Chryseobacterium_formosense.fasta_01648	Chryseobacterium_indoltheticum.fasta_00675	Chryseobacterium_lactis.fasta_01563	Chryseobacterium_piscium.fasta_02378	Chryseobacterium_scophthalmum.fasta_02809	Chryseobacterium_soldanellicola.fasta_01192	Chryseobacterium_taihuense.fasta_02692	Chryseobacterium_ureilyticum.fasta_02487
bdhA		D-beta-hydroxybutyrate dehydrogenase	1	1	1	23	5113	1	7483		794	794	794					Chryseobacterium_formosense.fasta_00360
ygfA		5-formyltetrahydrofolate cyclo-ligase	12	12	1	23	6516				329	575	554	Marseille-P9602.fasta_00580	Chryseobacterium_aquaticum.fasta_00802	Chryseobacterium_aureum.fasta_03428	Chryseobacterium_balustinum.fasta_03861	Chryseobacterium_formosense.fasta_01649	Chryseobacterium_indoltheticum.fasta_00676	Chryseobacterium_lactis.fasta_01564	Chryseobacterium_piscium.fasta_00349	Chryseobacterium_scophthalmum.fasta_02810	Chryseobacterium_soldanellicola.fasta_01191	Chryseobacterium_taihuense.fasta_02691	Chryseobacterium_ureilyticum.fasta_02488
group_2571		hypothetical protein	8	8	1	23	6517	298	1		572	581	578	Marseille-P9602.fasta_00581	Chryseobacterium_aquaticum.fasta_00803		Chryseobacterium_balustinum.fasta_03860	Chryseobacterium_formosense.fasta_01650	Chryseobacterium_indoltheticum.fasta_00677		Chryseobacterium_piscium.fasta_00348	Chryseobacterium_scophthalmum.fasta_02811		Chryseobacterium_taihuense.fasta_02690
group_852		hypothetical protein	12	12	1	23	6518				1166	1181	1171	Marseille-P9602.fasta_00582	Chryseobacterium_aquaticum.fasta_00804	Chryseobacterium_aureum.fasta_03430	Chryseobacterium_balustinum.fasta_03859	Chryseobacterium_formosense.fasta_01651	Chryseobacterium_indoltheticum.fasta_00678	Chryseobacterium_lactis.fasta_01566	Chryseobacterium_piscium.fasta_00347	Chryseobacterium_scophthalmum.fasta_02812	Chryseobacterium_soldanellicola.fasta_01189	Chryseobacterium_taihuense.fasta_02689	Chryseobacterium_ureilyticum.fasta_02490
group_853		hypothetical protein	12	12	1	23	6519				227	341	268	Marseille-P9602.fasta_00583	Chryseobacterium_aquaticum.fasta_00805	Chryseobacterium_aureum.fasta_03431	Chryseobacterium_balustinum.fasta_03858	Chryseobacterium_formosense.fasta_01652	Chryseobacterium_indoltheticum.fasta_00679	Chryseobacterium_lactis.fasta_01567	Chryseobacterium_piscium.fasta_00346	Chryseobacterium_scophthalmum.fasta_02813	Chryseobacterium_soldanellicola.fasta_01188	Chryseobacterium_taihuense.fasta_02688	Chryseobacterium_ureilyticum.fasta_02491
group_409	trmH_1	tRNA (guanosine(18)-2'-O)-methyltransferase	12	12	1	23	6523				767	827	777	Marseille-P9602.fasta_00584	Chryseobacterium_aquaticum.fasta_00806	Chryseobacterium_aureum.fasta_03432	Chryseobacterium_balustinum.fasta_03857	Chryseobacterium_formosense.fasta_01653	Chryseobacterium_indoltheticum.fasta_00680	Chryseobacterium_lactis.fasta_01568	Chryseobacterium_piscium.fasta_00345	Chryseobacterium_scophthalmum.fasta_02814	Chryseobacterium_soldanellicola.fasta_01187	Chryseobacterium_taihuense.fasta_02687	Chryseobacterium_ureilyticum.fasta_02492
group_1221	smc_2	hypothetical protein	11	11	1	23	6526	13	14		1361	1505	1480	Marseille-P9602.fasta_00585		Chryseobacterium_aureum.fasta_03435	Chryseobacterium_balustinum.fasta_03856	Chryseobacterium_formosense.fasta_01654	Chryseobacterium_indoltheticum.fasta_00681	Chryseobacterium_lactis.fasta_01572	Chryseobacterium_piscium.fasta_00344	Chryseobacterium_scophthalmum.fasta_02815	Chryseobacterium_soldanellicola.fasta_01186	Chryseobacterium_taihuense.fasta_02686	Chryseobacterium_ureilyticum.fasta_02496
group_1752		hypothetical protein	9	9	1	23	6537	13	21		530	755	730	Marseille-P9602.fasta_00586	Chryseobacterium_aquaticum.fasta_00808	Chryseobacterium_aureum.fasta_03441	Chryseobacterium_balustinum.fasta_03854	Chryseobacterium_formosense.fasta_01655				Chryseobacterium_scophthalmum.fasta_02817	Chryseobacterium_soldanellicola.fasta_01185	Chryseobacterium_taihuense.fasta_02684	Chryseobacterium_ureilyticum.fasta_02502
bepA_5		Beta-barrel assembly-enhancing protease	1	1	1	23	13192	141	1		503	503	503				Chryseobacterium_balustinum.fasta_03666
group_6358		hypothetical protein	2	2	1	23	3996	13	1		731	740	735	Marseille-P9602.fasta_00588			Chryseobacterium_balustinum.fasta_03853
group_411		hypothetical protein	3	3	1	23	6539	13	23		245	509	420	Marseille-P9602.fasta_00589			Chryseobacterium_balustinum.fasta_03852	Chryseobacterium_formosense.fasta_01657
pncB2		Nicotinate phosphoribosyltransferase 2	12	12	1	23	6542				1178	1178	1178	Marseille-P9602.fasta_00590	Chryseobacterium_aquaticum.fasta_00811	Chryseobacterium_aureum.fasta_03445	Chryseobacterium_balustinum.fasta_03851	Chryseobacterium_formosense.fasta_01658	Chryseobacterium_indoltheticum.fasta_00683	Chryseobacterium_lactis.fasta_01580	Chryseobacterium_piscium.fasta_00341	Chryseobacterium_scophthalmum.fasta_02819	Chryseobacterium_soldanellicola.fasta_01182	Chryseobacterium_taihuense.fasta_02681	Chryseobacterium_ureilyticum.fasta_02506
group_1754		putative protein	12	12	1	23	6546				476	476	476	Marseille-P9602.fasta_00591	Chryseobacterium_aquaticum.fasta_00812	Chryseobacterium_aureum.fasta_03447	Chryseobacterium_balustinum.fasta_03850	Chryseobacterium_formosense.fasta_01659	Chryseobacterium_indoltheticum.fasta_00684	Chryseobacterium_lactis.fasta_01581	Chryseobacterium_piscium.fasta_00340	Chryseobacterium_scophthalmum.fasta_02820	Chryseobacterium_soldanellicola.fasta_01181	Chryseobacterium_taihuense.fasta_02680	Chryseobacterium_ureilyticum.fasta_02507
rpsL		30S ribosomal protein S12	12	12	1	23	6549				260	413	400	Marseille-P9602.fasta_00592	Chryseobacterium_aquaticum.fasta_00814	Chryseobacterium_aureum.fasta_03449	Chryseobacterium_balustinum.fasta_03849	Chryseobacterium_formosense.fasta_01660	Chryseobacterium_indoltheticum.fasta_00685	Chryseobacterium_lactis.fasta_01583	Chryseobacterium_piscium.fasta_00339	Chryseobacterium_scophthalmum.fasta_02822	Chryseobacterium_soldanellicola.fasta_01179	Chryseobacterium_taihuense.fasta_02678	Chryseobacterium_ureilyticum.fasta_02509
rpsG		30S ribosomal protein S7	12	12	1	23	6550				476	476	476	Marseille-P9602.fasta_00593	Chryseobacterium_aquaticum.fasta_00815	Chryseobacterium_aureum.fasta_03450	Chryseobacterium_balustinum.fasta_03848	Chryseobacterium_formosense.fasta_01661	Chryseobacterium_indoltheticum.fasta_00686	Chryseobacterium_lactis.fasta_01584	Chryseobacterium_piscium.fasta_00338	Chryseobacterium_scophthalmum.fasta_02823	Chryseobacterium_soldanellicola.fasta_01178	Chryseobacterium_taihuense.fasta_02677	Chryseobacterium_ureilyticum.fasta_02510
fusA		Elongation factor G	12	12	1	23	6551				2117	2117	2117	Marseille-P9602.fasta_00594	Chryseobacterium_aquaticum.fasta_00816	Chryseobacterium_aureum.fasta_03451	Chryseobacterium_balustinum.fasta_03847	Chryseobacterium_formosense.fasta_01662	Chryseobacterium_indoltheticum.fasta_00687	Chryseobacterium_lactis.fasta_01585	Chryseobacterium_piscium.fasta_00337	Chryseobacterium_scophthalmum.fasta_02824	Chryseobacterium_soldanellicola.fasta_01177	Chryseobacterium_taihuense.fasta_02676	Chryseobacterium_ureilyticum.fasta_02511
rpsJ		30S ribosomal protein S10	12	12	1	23	6554				305	305	305	Marseille-P9602.fasta_00595	Chryseobacterium_aquaticum.fasta_00817	Chryseobacterium_aureum.fasta_03452	Chryseobacterium_balustinum.fasta_03846	Chryseobacterium_formosense.fasta_01663	Chryseobacterium_indoltheticum.fasta_00688	Chryseobacterium_lactis.fasta_01586	Chryseobacterium_piscium.fasta_00336	Chryseobacterium_scophthalmum.fasta_02825	Chryseobacterium_soldanellicola.fasta_01176	Chryseobacterium_taihuense.fasta_02675	Chryseobacterium_ureilyticum.fasta_02512
group_3363		hypothetical protein	6	6	1	23	3988	380	9		827	827	827	Marseille-P9602.fasta_00596			Chryseobacterium_balustinum.fasta_03845		Chryseobacterium_indoltheticum.fasta_00691		Chryseobacterium_piscium.fasta_00335	Chryseobacterium_scophthalmum.fasta_02826			Chryseobacterium_ureilyticum.fasta_02513
group_4417	cntO_1	Metal-pseudopaline receptor CntO	4	4	1	23	3986	380	2		2183	2204	2198	Marseille-P9602.fasta_00597			Chryseobacterium_balustinum.fasta_03844		Chryseobacterium_indoltheticum.fasta_00692		Chryseobacterium_piscium.fasta_00334
ppa_1		hypothetical protein	12	12	1	23	6558				485	503	491	Marseille-P9602.fasta_00598	Chryseobacterium_aquaticum.fasta_00819	Chryseobacterium_aureum.fasta_03456	Chryseobacterium_balustinum.fasta_03843	Chryseobacterium_formosense.fasta_01670	Chryseobacterium_indoltheticum.fasta_00693	Chryseobacterium_lactis.fasta_01590	Chryseobacterium_piscium.fasta_00333	Chryseobacterium_scophthalmum.fasta_02828	Chryseobacterium_soldanellicola.fasta_01174	Chryseobacterium_taihuense.fasta_02670	Chryseobacterium_ureilyticum.fasta_02518
group_3850		hypothetical protein	5	5	1	23	6559	820	1		836	839	837	Marseille-P9602.fasta_00599			Chryseobacterium_balustinum.fasta_03842		Chryseobacterium_indoltheticum.fasta_00694		Chryseobacterium_piscium.fasta_00332	Chryseobacterium_scophthalmum.fasta_02829
group_412		hypothetical protein	12	12	1	23	6560				2702	2771	2721	Marseille-P9602.fasta_00600	Chryseobacterium_aquaticum.fasta_00820	Chryseobacterium_aureum.fasta_03458	Chryseobacterium_balustinum.fasta_03841	Chryseobacterium_formosense.fasta_01671	Chryseobacterium_indoltheticum.fasta_00695	Chryseobacterium_lactis.fasta_01592	Chryseobacterium_piscium.fasta_00331	Chryseobacterium_scophthalmum.fasta_02830	Chryseobacterium_soldanellicola.fasta_01172	Chryseobacterium_taihuense.fasta_02669	Chryseobacterium_ureilyticum.fasta_02519
group_413		hypothetical protein	12	12	1	23	6561				971	995	975	Marseille-P9602.fasta_00601	Chryseobacterium_aquaticum.fasta_00821	Chryseobacterium_aureum.fasta_03459	Chryseobacterium_balustinum.fasta_03840	Chryseobacterium_formosense.fasta_01672	Chryseobacterium_indoltheticum.fasta_00696	Chryseobacterium_lactis.fasta_01593	Chryseobacterium_piscium.fasta_00330	Chryseobacterium_scophthalmum.fasta_02831	Chryseobacterium_soldanellicola.fasta_01171	Chryseobacterium_taihuense.fasta_02668	Chryseobacterium_ureilyticum.fasta_02520
group_2523		hypothetical protein	4	4	1	23	3972	748	2		167	413	351	Marseille-P9602.fasta_00602			Chryseobacterium_balustinum.fasta_03839		Chryseobacterium_indoltheticum.fasta_00697		Chryseobacterium_piscium.fasta_00329
rplC		50S ribosomal protein L3	12	12	1	23	6563				626	626	626	Marseille-P9602.fasta_00603	Chryseobacterium_aquaticum.fasta_00824	Chryseobacterium_aureum.fasta_03467	Chryseobacterium_balustinum.fasta_03838	Chryseobacterium_formosense.fasta_01674	Chryseobacterium_indoltheticum.fasta_00698	Chryseobacterium_lactis.fasta_01600	Chryseobacterium_piscium.fasta_00327	Chryseobacterium_scophthalmum.fasta_02833	Chryseobacterium_soldanellicola.fasta_01169	Chryseobacterium_taihuense.fasta_02667	Chryseobacterium_ureilyticum.fasta_02529
rplD		50S ribosomal protein L4	12	12	1	23	6564				629	629	629	Marseille-P9602.fasta_00604	Chryseobacterium_aquaticum.fasta_00825	Chryseobacterium_aureum.fasta_03468	Chryseobacterium_balustinum.fasta_03837	Chryseobacterium_formosense.fasta_01675	Chryseobacterium_indoltheticum.fasta_00699	Chryseobacterium_lactis.fasta_01601	Chryseobacterium_piscium.fasta_00326	Chryseobacterium_scophthalmum.fasta_02834	Chryseobacterium_soldanellicola.fasta_01168	Chryseobacterium_taihuense.fasta_02666	Chryseobacterium_ureilyticum.fasta_02530
rplW		50S ribosomal protein L23	12	12	1	23	6565				290	290	290	Marseille-P9602.fasta_00605	Chryseobacterium_aquaticum.fasta_00826	Chryseobacterium_aureum.fasta_03469	Chryseobacterium_balustinum.fasta_03836	Chryseobacterium_formosense.fasta_01676	Chryseobacterium_indoltheticum.fasta_00700	Chryseobacterium_lactis.fasta_01602	Chryseobacterium_piscium.fasta_00325	Chryseobacterium_scophthalmum.fasta_02835	Chryseobacterium_soldanellicola.fasta_01167	Chryseobacterium_taihuense.fasta_02665	Chryseobacterium_ureilyticum.fasta_02531
rplB		50S ribosomal protein L2	12	12	1	23	6566				821	821	821	Marseille-P9602.fasta_00606	Chryseobacterium_aquaticum.fasta_00827	Chryseobacterium_aureum.fasta_03470	Chryseobacterium_balustinum.fasta_03835	Chryseobacterium_formosense.fasta_01677	Chryseobacterium_indoltheticum.fasta_00701	Chryseobacterium_lactis.fasta_01603	Chryseobacterium_piscium.fasta_00324	Chryseobacterium_scophthalmum.fasta_02836	Chryseobacterium_soldanellicola.fasta_01166	Chryseobacterium_taihuense.fasta_02664	Chryseobacterium_ureilyticum.fasta_02532
rpsS		30S ribosomal protein S19	12	12	1	23	6567				278	278	278	Marseille-P9602.fasta_00607	Chryseobacterium_aquaticum.fasta_00828	Chryseobacterium_aureum.fasta_03471	Chryseobacterium_balustinum.fasta_03834	Chryseobacterium_formosense.fasta_01678	Chryseobacterium_indoltheticum.fasta_00702	Chryseobacterium_lactis.fasta_01604	Chryseobacterium_piscium.fasta_00323	Chryseobacterium_scophthalmum.fasta_02837	Chryseobacterium_soldanellicola.fasta_01165	Chryseobacterium_taihuense.fasta_02663	Chryseobacterium_ureilyticum.fasta_02533
rplV		50S ribosomal protein L22	12	12	1	23	6568				398	398	398	Marseille-P9602.fasta_00608	Chryseobacterium_aquaticum.fasta_00829	Chryseobacterium_aureum.fasta_03472	Chryseobacterium_balustinum.fasta_03833	Chryseobacterium_formosense.fasta_01679	Chryseobacterium_indoltheticum.fasta_00703	Chryseobacterium_lactis.fasta_01605	Chryseobacterium_piscium.fasta_00322	Chryseobacterium_scophthalmum.fasta_02838	Chryseobacterium_soldanellicola.fasta_01164	Chryseobacterium_taihuense.fasta_02662	Chryseobacterium_ureilyticum.fasta_02534
rpsC		30S ribosomal protein S3	12	12	1	23	6569				734	749	742	Marseille-P9602.fasta_00609	Chryseobacterium_aquaticum.fasta_00830	Chryseobacterium_aureum.fasta_03473	Chryseobacterium_balustinum.fasta_03832	Chryseobacterium_formosense.fasta_01680	Chryseobacterium_indoltheticum.fasta_00704	Chryseobacterium_lactis.fasta_01606	Chryseobacterium_piscium.fasta_00321	Chryseobacterium_scophthalmum.fasta_02839	Chryseobacterium_soldanellicola.fasta_01163	Chryseobacterium_taihuense.fasta_02661	Chryseobacterium_ureilyticum.fasta_02535
rplP		50S ribosomal protein L16	12	12	1	23	6570				425	425	425	Marseille-P9602.fasta_00610	Chryseobacterium_aquaticum.fasta_00831	Chryseobacterium_aureum.fasta_03474	Chryseobacterium_balustinum.fasta_03831	Chryseobacterium_formosense.fasta_01681	Chryseobacterium_indoltheticum.fasta_00705	Chryseobacterium_lactis.fasta_01607	Chryseobacterium_piscium.fasta_00320	Chryseobacterium_scophthalmum.fasta_02840	Chryseobacterium_soldanellicola.fasta_01162	Chryseobacterium_taihuense.fasta_02660	Chryseobacterium_ureilyticum.fasta_02536
rpmC		50S ribosomal protein L29	12	12	1	23	6571				185	188	185	Marseille-P9602.fasta_00611	Chryseobacterium_aquaticum.fasta_00832	Chryseobacterium_aureum.fasta_03475	Chryseobacterium_balustinum.fasta_03830	Chryseobacterium_formosense.fasta_01682	Chryseobacterium_indoltheticum.fasta_00706	Chryseobacterium_lactis.fasta_01608	Chryseobacterium_piscium.fasta_00319	Chryseobacterium_scophthalmum.fasta_02841	Chryseobacterium_soldanellicola.fasta_01161	Chryseobacterium_taihuense.fasta_02659	Chryseobacterium_ureilyticum.fasta_02537
rpsQ		30S ribosomal protein S17	12	12	1	23	6572				254	254	254	Marseille-P9602.fasta_00612	Chryseobacterium_aquaticum.fasta_00833	Chryseobacterium_aureum.fasta_03476	Chryseobacterium_balustinum.fasta_03829	Chryseobacterium_formosense.fasta_01683	Chryseobacterium_indoltheticum.fasta_00707	Chryseobacterium_lactis.fasta_01609	Chryseobacterium_piscium.fasta_00318	Chryseobacterium_scophthalmum.fasta_02842	Chryseobacterium_soldanellicola.fasta_01160	Chryseobacterium_taihuense.fasta_02658	Chryseobacterium_ureilyticum.fasta_02538
rplN		50S ribosomal protein L14	12	12	1	23	6573				368	368	368	Marseille-P9602.fasta_00613	Chryseobacterium_aquaticum.fasta_00834	Chryseobacterium_aureum.fasta_03477	Chryseobacterium_balustinum.fasta_03828	Chryseobacterium_formosense.fasta_01684	Chryseobacterium_indoltheticum.fasta_00708	Chryseobacterium_lactis.fasta_01610	Chryseobacterium_piscium.fasta_00317	Chryseobacterium_scophthalmum.fasta_02843	Chryseobacterium_soldanellicola.fasta_01159	Chryseobacterium_taihuense.fasta_02657	Chryseobacterium_ureilyticum.fasta_02539
rplX		50S ribosomal protein L24	12	12	1	23	6574				326	326	326	Marseille-P9602.fasta_00614	Chryseobacterium_aquaticum.fasta_00835	Chryseobacterium_aureum.fasta_03478	Chryseobacterium_balustinum.fasta_03827	Chryseobacterium_formosense.fasta_01685	Chryseobacterium_indoltheticum.fasta_00709	Chryseobacterium_lactis.fasta_01611	Chryseobacterium_piscium.fasta_00316	Chryseobacterium_scophthalmum.fasta_02844	Chryseobacterium_soldanellicola.fasta_01158	Chryseobacterium_taihuense.fasta_02656	Chryseobacterium_ureilyticum.fasta_02540
rplE		50S ribosomal protein L5	12	12	1	23	6575				551	551	551	Marseille-P9602.fasta_00615	Chryseobacterium_aquaticum.fasta_00836	Chryseobacterium_aureum.fasta_03479	Chryseobacterium_balustinum.fasta_03826	Chryseobacterium_formosense.fasta_01686	Chryseobacterium_indoltheticum.fasta_00710	Chryseobacterium_lactis.fasta_01612	Chryseobacterium_piscium.fasta_00315	Chryseobacterium_scophthalmum.fasta_02845	Chryseobacterium_soldanellicola.fasta_01157	Chryseobacterium_taihuense.fasta_02655	Chryseobacterium_ureilyticum.fasta_02541
rpsN2		Alternate 30S ribosomal protein S14	12	12	1	23	6576				254	269	261	Marseille-P9602.fasta_00616	Chryseobacterium_aquaticum.fasta_00837	Chryseobacterium_aureum.fasta_03480	Chryseobacterium_balustinum.fasta_03825	Chryseobacterium_formosense.fasta_01687	Chryseobacterium_indoltheticum.fasta_00711	Chryseobacterium_lactis.fasta_01613	Chryseobacterium_piscium.fasta_00314	Chryseobacterium_scophthalmum.fasta_02846	Chryseobacterium_soldanellicola.fasta_01156	Chryseobacterium_taihuense.fasta_02654	Chryseobacterium_ureilyticum.fasta_02542
rpsH		30S ribosomal protein S8	12	12	1	23	6577				398	398	398	Marseille-P9602.fasta_00617	Chryseobacterium_aquaticum.fasta_00838	Chryseobacterium_aureum.fasta_03481	Chryseobacterium_balustinum.fasta_03824	Chryseobacterium_formosense.fasta_01688	Chryseobacterium_indoltheticum.fasta_00712	Chryseobacterium_lactis.fasta_01614	Chryseobacterium_piscium.fasta_00313	Chryseobacterium_scophthalmum.fasta_02847	Chryseobacterium_soldanellicola.fasta_01155	Chryseobacterium_taihuense.fasta_02653	Chryseobacterium_ureilyticum.fasta_02543
rplF		50S ribosomal protein L6	12	12	1	23	6578				545	545	545	Marseille-P9602.fasta_00618	Chryseobacterium_aquaticum.fasta_00839	Chryseobacterium_aureum.fasta_03482	Chryseobacterium_balustinum.fasta_03823	Chryseobacterium_formosense.fasta_01689	Chryseobacterium_indoltheticum.fasta_00713	Chryseobacterium_lactis.fasta_01615	Chryseobacterium_piscium.fasta_00312	Chryseobacterium_scophthalmum.fasta_02848	Chryseobacterium_soldanellicola.fasta_01154	Chryseobacterium_taihuense.fasta_02652	Chryseobacterium_ureilyticum.fasta_02544
rplR		50S ribosomal protein L18	12	12	1	23	6579				353	353	353	Marseille-P9602.fasta_00619	Chryseobacterium_aquaticum.fasta_00840	Chryseobacterium_aureum.fasta_03483	Chryseobacterium_balustinum.fasta_03822	Chryseobacterium_formosense.fasta_01690	Chryseobacterium_indoltheticum.fasta_00714	Chryseobacterium_lactis.fasta_01616	Chryseobacterium_piscium.fasta_00311	Chryseobacterium_scophthalmum.fasta_02849	Chryseobacterium_soldanellicola.fasta_01153	Chryseobacterium_taihuense.fasta_02651	Chryseobacterium_ureilyticum.fasta_02545
rpsE		30S ribosomal protein S5	12	12	1	23	6580				521	521	521	Marseille-P9602.fasta_00620	Chryseobacterium_aquaticum.fasta_00841	Chryseobacterium_aureum.fasta_03484	Chryseobacterium_balustinum.fasta_03821	Chryseobacterium_formosense.fasta_01691	Chryseobacterium_indoltheticum.fasta_00715	Chryseobacterium_lactis.fasta_01617	Chryseobacterium_piscium.fasta_00310	Chryseobacterium_scophthalmum.fasta_02850	Chryseobacterium_soldanellicola.fasta_01152	Chryseobacterium_taihuense.fasta_02650	Chryseobacterium_ureilyticum.fasta_02546
rpmD		50S ribosomal protein L30	12	12	1	23	6581				176	194	177	Marseille-P9602.fasta_00621	Chryseobacterium_aquaticum.fasta_00842	Chryseobacterium_aureum.fasta_03485	Chryseobacterium_balustinum.fasta_03820	Chryseobacterium_formosense.fasta_01692	Chryseobacterium_indoltheticum.fasta_00716	Chryseobacterium_lactis.fasta_01618	Chryseobacterium_piscium.fasta_00309	Chryseobacterium_scophthalmum.fasta_02851	Chryseobacterium_soldanellicola.fasta_01151	Chryseobacterium_taihuense.fasta_02649	Chryseobacterium_ureilyticum.fasta_02547
rplO		50S ribosomal protein L15	12	12	1	23	6582				449	449	449	Marseille-P9602.fasta_00622	Chryseobacterium_aquaticum.fasta_00843	Chryseobacterium_aureum.fasta_03486	Chryseobacterium_balustinum.fasta_03819	Chryseobacterium_formosense.fasta_01693	Chryseobacterium_indoltheticum.fasta_00717	Chryseobacterium_lactis.fasta_01619	Chryseobacterium_piscium.fasta_00308	Chryseobacterium_scophthalmum.fasta_02852	Chryseobacterium_soldanellicola.fasta_01150	Chryseobacterium_taihuense.fasta_02648	Chryseobacterium_ureilyticum.fasta_02548
secY		Protein translocase subunit SecY	12	12	1	23	6583				1379	1379	1379	Marseille-P9602.fasta_00623	Chryseobacterium_aquaticum.fasta_00844	Chryseobacterium_aureum.fasta_03487	Chryseobacterium_balustinum.fasta_03818	Chryseobacterium_formosense.fasta_01694	Chryseobacterium_indoltheticum.fasta_00718	Chryseobacterium_lactis.fasta_01620	Chryseobacterium_piscium.fasta_00307	Chryseobacterium_scophthalmum.fasta_02853	Chryseobacterium_soldanellicola.fasta_01149	Chryseobacterium_taihuense.fasta_02647	Chryseobacterium_ureilyticum.fasta_02549
infA		Translation initiation factor IF-1	12	12	1	23	6585				215	215	215	Marseille-P9602.fasta_00624	Chryseobacterium_aquaticum.fasta_00845	Chryseobacterium_aureum.fasta_03488	Chryseobacterium_balustinum.fasta_03817	Chryseobacterium_formosense.fasta_01695	Chryseobacterium_indoltheticum.fasta_00719	Chryseobacterium_lactis.fasta_01621	Chryseobacterium_piscium.fasta_00306	Chryseobacterium_scophthalmum.fasta_02854	Chryseobacterium_soldanellicola.fasta_01148	Chryseobacterium_taihuense.fasta_02646	Chryseobacterium_ureilyticum.fasta_02550
rpsM		30S ribosomal protein S13	12	12	1	23	6586				377	377	377	Marseille-P9602.fasta_00625	Chryseobacterium_aquaticum.fasta_00846	Chryseobacterium_aureum.fasta_03490	Chryseobacterium_balustinum.fasta_03816	Chryseobacterium_formosense.fasta_01697	Chryseobacterium_indoltheticum.fasta_00720	Chryseobacterium_lactis.fasta_01622	Chryseobacterium_piscium.fasta_00304	Chryseobacterium_scophthalmum.fasta_02856	Chryseobacterium_soldanellicola.fasta_01147	Chryseobacterium_taihuense.fasta_02644	Chryseobacterium_ureilyticum.fasta_02551
rpsK		30S ribosomal protein S11	12	12	1	23	6587				389	389	389	Marseille-P9602.fasta_00626	Chryseobacterium_aquaticum.fasta_00847	Chryseobacterium_aureum.fasta_03491	Chryseobacterium_balustinum.fasta_03815	Chryseobacterium_formosense.fasta_01698	Chryseobacterium_indoltheticum.fasta_00721	Chryseobacterium_lactis.fasta_01623	Chryseobacterium_piscium.fasta_00303	Chryseobacterium_scophthalmum.fasta_02857	Chryseobacterium_soldanellicola.fasta_01146	Chryseobacterium_taihuense.fasta_02643	Chryseobacterium_ureilyticum.fasta_02552
rpsD		30S ribosomal protein S4	12	12	1	23	6588				608	608	608	Marseille-P9602.fasta_00627	Chryseobacterium_aquaticum.fasta_00848	Chryseobacterium_aureum.fasta_03492	Chryseobacterium_balustinum.fasta_03814	Chryseobacterium_formosense.fasta_01699	Chryseobacterium_indoltheticum.fasta_00722	Chryseobacterium_lactis.fasta_01624	Chryseobacterium_piscium.fasta_00302	Chryseobacterium_scophthalmum.fasta_02858	Chryseobacterium_soldanellicola.fasta_01145	Chryseobacterium_taihuense.fasta_02642	Chryseobacterium_ureilyticum.fasta_02553
rpoA_1		DNA-directed RNA polymerase subunit alpha	12	12	1	23	6589				995	995	995	Marseille-P9602.fasta_00628	Chryseobacterium_aquaticum.fasta_00849	Chryseobacterium_aureum.fasta_03493	Chryseobacterium_balustinum.fasta_03813	Chryseobacterium_formosense.fasta_01700	Chryseobacterium_indoltheticum.fasta_00723	Chryseobacterium_lactis.fasta_01625	Chryseobacterium_piscium.fasta_00301	Chryseobacterium_scophthalmum.fasta_02859	Chryseobacterium_soldanellicola.fasta_01144	Chryseobacterium_taihuense.fasta_02641	Chryseobacterium_ureilyticum.fasta_02554
group_1756		hypothetical protein	12	12	1	23	6592				518	527	521	Marseille-P9602.fasta_00629	Chryseobacterium_aquaticum.fasta_00850	Chryseobacterium_aureum.fasta_03494	Chryseobacterium_balustinum.fasta_03812	Chryseobacterium_formosense.fasta_01701	Chryseobacterium_indoltheticum.fasta_00724	Chryseobacterium_lactis.fasta_01626	Chryseobacterium_piscium.fasta_00300	Chryseobacterium_scophthalmum.fasta_02860	Chryseobacterium_soldanellicola.fasta_01143	Chryseobacterium_taihuense.fasta_02640	Chryseobacterium_ureilyticum.fasta_02555
group_3362		hypothetical protein	6	6	1	23	6617	20	7		419	428	423	Marseille-P9602.fasta_00630			Chryseobacterium_balustinum.fasta_03810	Chryseobacterium_formosense.fasta_01702	Chryseobacterium_indoltheticum.fasta_00725		Chryseobacterium_piscium.fasta_00299	Chryseobacterium_scophthalmum.fasta_02861
liaR		Transcriptional regulatory protein LiaR	7	7	1	23	6616	20	32		632	632	632	Marseille-P9602.fasta_00631	Chryseobacterium_aquaticum.fasta_00852	Chryseobacterium_aureum.fasta_03497				Chryseobacterium_lactis.fasta_01629		Chryseobacterium_scophthalmum.fasta_02862	Chryseobacterium_soldanellicola.fasta_01141	Chryseobacterium_taihuense.fasta_02638
bepA_6		Beta-barrel assembly-enhancing protease	1	1	1	23	11900	1	9765		1070	1070	1070							Chryseobacterium_lactis.fasta_05004
bepA_8		Beta-barrel assembly-enhancing protease	1	1	1	23	9928	5	39		1247	1247	1247					Chryseobacterium_formosense.fasta_03906
group_2574	liaS	Anti-sigma F factor	7	7	1	23	6612	20	24		782	791	786	Marseille-P9602.fasta_00634	Chryseobacterium_aquaticum.fasta_00855	Chryseobacterium_aureum.fasta_03500				Chryseobacterium_lactis.fasta_01632		Chryseobacterium_scophthalmum.fasta_02865	Chryseobacterium_soldanellicola.fasta_01138	Chryseobacterium_taihuense.fasta_02635
bepF_3		Efflux pump periplasmic linker BepF	1	1	1	23	12057	1	9029		1106	1106	1106									Chryseobacterium_scophthalmum.fasta_03589
group_3643		hypothetical protein	4	4	1	23	6607	20	18		161	329	285	Marseille-P9602.fasta_00636		Chryseobacterium_aureum.fasta_03501				Chryseobacterium_lactis.fasta_01633		Chryseobacterium_scophthalmum.fasta_02866
bepG		Efflux pump membrane transporter BepG	1	1	1	23	12066	1	8911		3188	3188	3188		Chryseobacterium_aquaticum.fasta_02906
betI_1		HTH-type transcriptional regulator BetI	1	1	1	23	530	1	9044		578	578	578					Chryseobacterium_formosense.fasta_00280
eno		Enolase	12	12	1	23	6618				1292	1292	1292	Marseille-P9602.fasta_00639	Chryseobacterium_aquaticum.fasta_00857	Chryseobacterium_aureum.fasta_03502	Chryseobacterium_balustinum.fasta_03809	Chryseobacterium_formosense.fasta_01703	Chryseobacterium_indoltheticum.fasta_00726	Chryseobacterium_lactis.fasta_01636	Chryseobacterium_piscium.fasta_00298	Chryseobacterium_scophthalmum.fasta_02869	Chryseobacterium_soldanellicola.fasta_01137	Chryseobacterium_taihuense.fasta_02632	Chryseobacterium_ureilyticum.fasta_02557
gltA2		Citrate synthase 1	12	12	1	23	6624				1286	1286	1286	Marseille-P9602.fasta_00640	Chryseobacterium_aquaticum.fasta_00858	Chryseobacterium_aureum.fasta_03503	Chryseobacterium_balustinum.fasta_03808	Chryseobacterium_formosense.fasta_01704	Chryseobacterium_indoltheticum.fasta_00727	Chryseobacterium_lactis.fasta_01637	Chryseobacterium_piscium.fasta_00297	Chryseobacterium_scophthalmum.fasta_02870	Chryseobacterium_soldanellicola.fasta_01136	Chryseobacterium_taihuense.fasta_02631	Chryseobacterium_ureilyticum.fasta_02558
group_4416	rhaR_1	HTH-type transcriptional activator RhaR	5	5	1	23	6626	1	8095		1061	1061	1061	Marseille-P9602.fasta_00641			Chryseobacterium_balustinum.fasta_03806			Chryseobacterium_lactis.fasta_01639	Chryseobacterium_piscium.fasta_00296	Chryseobacterium_scophthalmum.fasta_02871
group_3849		hypothetical protein	5	5	1	23	6627	1	8096		2171	2174	2171	Marseille-P9602.fasta_00642			Chryseobacterium_balustinum.fasta_03805			Chryseobacterium_lactis.fasta_01640	Chryseobacterium_piscium.fasta_00295	Chryseobacterium_scophthalmum.fasta_02872
arcA		Arginine deiminase	12	12	1	23	6629				914	914	914	Marseille-P9602.fasta_00643	Chryseobacterium_aquaticum.fasta_00859	Chryseobacterium_aureum.fasta_03506	Chryseobacterium_balustinum.fasta_03804	Chryseobacterium_formosense.fasta_01705	Chryseobacterium_indoltheticum.fasta_00728	Chryseobacterium_lactis.fasta_01643	Chryseobacterium_piscium.fasta_00294	Chryseobacterium_scophthalmum.fasta_02873	Chryseobacterium_soldanellicola.fasta_01129	Chryseobacterium_taihuense.fasta_03226	Chryseobacterium_ureilyticum.fasta_02560
group_1351		hypothetical protein	12	12	1	23	3942				899	923	921	Marseille-P9602.fasta_00644	Chryseobacterium_aquaticum.fasta_00860	Chryseobacterium_aureum.fasta_03508	Chryseobacterium_balustinum.fasta_03803	Chryseobacterium_formosense.fasta_01707	Chryseobacterium_indoltheticum.fasta_00730	Chryseobacterium_lactis.fasta_01644	Chryseobacterium_piscium.fasta_00293	Chryseobacterium_scophthalmum.fasta_02874	Chryseobacterium_soldanellicola.fasta_01127	Chryseobacterium_taihuense.fasta_03227	Chryseobacterium_ureilyticum.fasta_02561
betI_6		HTH-type transcriptional regulator BetI	1	1	1	23	8765	1	5040		629	629	629				Chryseobacterium_balustinum.fasta_04178
group_2212		hypothetical protein	11	11	1	23	3938	1	6306		1754	1760	1755	Marseille-P9602.fasta_00646	Chryseobacterium_aquaticum.fasta_00867	Chryseobacterium_aureum.fasta_03516	Chryseobacterium_balustinum.fasta_03802	Chryseobacterium_formosense.fasta_01708	Chryseobacterium_indoltheticum.fasta_00731	Chryseobacterium_lactis.fasta_01652	Chryseobacterium_piscium.fasta_00292	Chryseobacterium_scophthalmum.fasta_02875	Chryseobacterium_soldanellicola.fasta_01119	Chryseobacterium_taihuense.fasta_02629
group_6445		hypothetical protein	2	2	1	23	3936	1	6305		863	869	866	Marseille-P9602.fasta_00647				Chryseobacterium_formosense.fasta_01709
group_257		hypothetical protein	6	6	1	23	3922	1	6302		2267	2315	2296	Marseille-P9602.fasta_00648			Chryseobacterium_balustinum.fasta_03800	Chryseobacterium_formosense.fasta_01710	Chryseobacterium_indoltheticum.fasta_00733		Chryseobacterium_piscium.fasta_00290	Chryseobacterium_scophthalmum.fasta_02877
betI_7		HTH-type transcriptional regulator BetI	1	1	1	23	15649	1	4086		653	653	653							Chryseobacterium_lactis.fasta_04187
group_414		hypothetical protein	12	12	1	23	3919				338	341	338	Marseille-P9602.fasta_00650	Chryseobacterium_aquaticum.fasta_00871	Chryseobacterium_aureum.fasta_03520	Chryseobacterium_balustinum.fasta_03799	Chryseobacterium_formosense.fasta_01712	Chryseobacterium_indoltheticum.fasta_00734	Chryseobacterium_lactis.fasta_01658	Chryseobacterium_piscium.fasta_00289	Chryseobacterium_scophthalmum.fasta_02879	Chryseobacterium_soldanellicola.fasta_01116	Chryseobacterium_taihuense.fasta_03225	Chryseobacterium_ureilyticum.fasta_04733
nadD		Nicotinate-nucleotide adenylyltransferase	12	12	1	23	3917				584	623	587	Marseille-P9602.fasta_00651	Chryseobacterium_aquaticum.fasta_00873	Chryseobacterium_aureum.fasta_03522	Chryseobacterium_balustinum.fasta_03798	Chryseobacterium_formosense.fasta_01713	Chryseobacterium_indoltheticum.fasta_00735	Chryseobacterium_lactis.fasta_01659	Chryseobacterium_piscium.fasta_00288	Chryseobacterium_scophthalmum.fasta_02880	Chryseobacterium_soldanellicola.fasta_01115	Chryseobacterium_taihuense.fasta_03224	Chryseobacterium_ureilyticum.fasta_04734
recJ		Single-stranded-DNA-specific exonuclease RecJ	12	12	1	23	3914				1712	1772	1726	Marseille-P9602.fasta_00652	Chryseobacterium_aquaticum.fasta_00874	Chryseobacterium_aureum.fasta_03523	Chryseobacterium_balustinum.fasta_03797	Chryseobacterium_formosense.fasta_01714	Chryseobacterium_indoltheticum.fasta_00737	Chryseobacterium_lactis.fasta_01660	Chryseobacterium_piscium.fasta_00286	Chryseobacterium_scophthalmum.fasta_02882	Chryseobacterium_soldanellicola.fasta_01114	Chryseobacterium_taihuense.fasta_03223	Chryseobacterium_ureilyticum.fasta_04735
group_1353		hypothetical protein	12	12	1	23	3913				707	716	710	Marseille-P9602.fasta_00653	Chryseobacterium_aquaticum.fasta_00875	Chryseobacterium_aureum.fasta_01035	Chryseobacterium_balustinum.fasta_03796	Chryseobacterium_formosense.fasta_03205	Chryseobacterium_indoltheticum.fasta_00738	Chryseobacterium_lactis.fasta_03730	Chryseobacterium_piscium.fasta_00285	Chryseobacterium_scophthalmum.fasta_02883	Chryseobacterium_soldanellicola.fasta_03463	Chryseobacterium_taihuense.fasta_03222	Chryseobacterium_ureilyticum.fasta_01024
group_859		hypothetical protein	12	12	1	23	3912				809	818	814	Marseille-P9602.fasta_00654	Chryseobacterium_aquaticum.fasta_00876	Chryseobacterium_aureum.fasta_01034	Chryseobacterium_balustinum.fasta_03795	Chryseobacterium_formosense.fasta_03206	Chryseobacterium_indoltheticum.fasta_00739	Chryseobacterium_lactis.fasta_03731	Chryseobacterium_piscium.fasta_00284	Chryseobacterium_scophthalmum.fasta_02884	Chryseobacterium_soldanellicola.fasta_03462	Chryseobacterium_taihuense.fasta_03221	Chryseobacterium_ureilyticum.fasta_01023
loiP		Metalloprotease LoiP	10	10	1	23	3905	514	2		812	815	813	Marseille-P9602.fasta_00655		Chryseobacterium_aureum.fasta_03524	Chryseobacterium_balustinum.fasta_03794	Chryseobacterium_formosense.fasta_01715	Chryseobacterium_indoltheticum.fasta_00740	Chryseobacterium_lactis.fasta_01661	Chryseobacterium_piscium.fasta_00283	Chryseobacterium_scophthalmum.fasta_02885	Chryseobacterium_soldanellicola.fasta_01113		Chryseobacterium_ureilyticum.fasta_04736
ybiT_1		putative ABC transporter ATP-binding protein YbiT	12	12	1	23	3904				1622	1622	1622	Marseille-P9602.fasta_00656	Chryseobacterium_aquaticum.fasta_03350	Chryseobacterium_aureum.fasta_03525	Chryseobacterium_balustinum.fasta_03793	Chryseobacterium_formosense.fasta_01716	Chryseobacterium_indoltheticum.fasta_00741	Chryseobacterium_lactis.fasta_01662	Chryseobacterium_piscium.fasta_00282	Chryseobacterium_scophthalmum.fasta_02886	Chryseobacterium_soldanellicola.fasta_01111	Chryseobacterium_taihuense.fasta_03220	Chryseobacterium_ureilyticum.fasta_04737
smpB		SsrA-binding protein	12	12	1	23	3773				458	500	479	Marseille-P9602.fasta_00657	Chryseobacterium_aquaticum.fasta_03351	Chryseobacterium_aureum.fasta_03526	Chryseobacterium_balustinum.fasta_03792	Chryseobacterium_formosense.fasta_01717	Chryseobacterium_indoltheticum.fasta_00742	Chryseobacterium_lactis.fasta_01663	Chryseobacterium_piscium.fasta_00281	Chryseobacterium_scophthalmum.fasta_02887	Chryseobacterium_soldanellicola.fasta_01110	Chryseobacterium_taihuense.fasta_02363	Chryseobacterium_ureilyticum.fasta_04738
ompA_1		Peptidoglycan-associated lipoprotein	12	12	1	23	3772				1472	1520	1490	Marseille-P9602.fasta_00658	Chryseobacterium_aquaticum.fasta_03352	Chryseobacterium_aureum.fasta_03527	Chryseobacterium_balustinum.fasta_03791	Chryseobacterium_formosense.fasta_01718	Chryseobacterium_indoltheticum.fasta_00743	Chryseobacterium_lactis.fasta_01664	Chryseobacterium_piscium.fasta_00280	Chryseobacterium_scophthalmum.fasta_02888	Chryseobacterium_soldanellicola.fasta_01109	Chryseobacterium_taihuense.fasta_02364	Chryseobacterium_ureilyticum.fasta_04739
group_1999		putative transcriptional regulatory protein	12	12	1	23	3771				740	740	740	Marseille-P9602.fasta_00659	Chryseobacterium_aquaticum.fasta_03353	Chryseobacterium_aureum.fasta_03528	Chryseobacterium_balustinum.fasta_03790	Chryseobacterium_formosense.fasta_01719	Chryseobacterium_indoltheticum.fasta_00744	Chryseobacterium_lactis.fasta_01665	Chryseobacterium_piscium.fasta_00279	Chryseobacterium_scophthalmum.fasta_02889	Chryseobacterium_soldanellicola.fasta_01108	Chryseobacterium_taihuense.fasta_02365	Chryseobacterium_ureilyticum.fasta_04740
lpxH_1		UDP-2,3-diacylglucosamine hydrolase	12	12	1	23	3770				824	824	824	Marseille-P9602.fasta_00660	Chryseobacterium_aquaticum.fasta_03354	Chryseobacterium_aureum.fasta_03529	Chryseobacterium_balustinum.fasta_03789	Chryseobacterium_formosense.fasta_01720	Chryseobacterium_indoltheticum.fasta_00745	Chryseobacterium_lactis.fasta_01666	Chryseobacterium_piscium.fasta_00278	Chryseobacterium_scophthalmum.fasta_02890	Chryseobacterium_soldanellicola.fasta_01107	Chryseobacterium_taihuense.fasta_02366	Chryseobacterium_ureilyticum.fasta_04741
group_716		hypothetical protein	12	12	1	23	3769				971	992	972	Marseille-P9602.fasta_00661	Chryseobacterium_aquaticum.fasta_03355	Chryseobacterium_aureum.fasta_03530	Chryseobacterium_balustinum.fasta_03788	Chryseobacterium_formosense.fasta_01721	Chryseobacterium_indoltheticum.fasta_00746	Chryseobacterium_lactis.fasta_01667	Chryseobacterium_piscium.fasta_00277	Chryseobacterium_scophthalmum.fasta_02891	Chryseobacterium_soldanellicola.fasta_01106	Chryseobacterium_taihuense.fasta_02367	Chryseobacterium_ureilyticum.fasta_04742
group_1170		hypothetical protein	12	12	1	23	3768				290	290	290	Marseille-P9602.fasta_00662	Chryseobacterium_aquaticum.fasta_03356	Chryseobacterium_aureum.fasta_03531	Chryseobacterium_balustinum.fasta_03787	Chryseobacterium_formosense.fasta_01722	Chryseobacterium_indoltheticum.fasta_00747	Chryseobacterium_lactis.fasta_01668	Chryseobacterium_piscium.fasta_00276	Chryseobacterium_scophthalmum.fasta_02892	Chryseobacterium_soldanellicola.fasta_01105	Chryseobacterium_taihuense.fasta_02368	Chryseobacterium_ureilyticum.fasta_04743
lpoB		hypothetical protein	5	5	1	23	3765	1403	1		443	476	469	Marseille-P9602.fasta_00663				Chryseobacterium_formosense.fasta_01723	Chryseobacterium_indoltheticum.fasta_00748		Chryseobacterium_piscium.fasta_00275	Chryseobacterium_scophthalmum.fasta_02893
group_1618		hypothetical protein	12	12	1	23	3767				743	749	748	Marseille-P9602.fasta_00664	Chryseobacterium_aquaticum.fasta_03357	Chryseobacterium_aureum.fasta_03532	Chryseobacterium_balustinum.fasta_03785	Chryseobacterium_formosense.fasta_01724	Chryseobacterium_indoltheticum.fasta_00749	Chryseobacterium_lactis.fasta_01669	Chryseobacterium_piscium.fasta_00274	Chryseobacterium_scophthalmum.fasta_02894	Chryseobacterium_soldanellicola.fasta_01104	Chryseobacterium_taihuense.fasta_02370	Chryseobacterium_ureilyticum.fasta_04744
group_1619		hypothetical protein	12	12	1	23	3764				983	992	983	Marseille-P9602.fasta_00665	Chryseobacterium_aquaticum.fasta_03358	Chryseobacterium_aureum.fasta_03533	Chryseobacterium_balustinum.fasta_03784	Chryseobacterium_formosense.fasta_01725	Chryseobacterium_indoltheticum.fasta_00750	Chryseobacterium_lactis.fasta_01670	Chryseobacterium_piscium.fasta_00273	Chryseobacterium_scophthalmum.fasta_02895	Chryseobacterium_soldanellicola.fasta_01103	Chryseobacterium_taihuense.fasta_02371	Chryseobacterium_ureilyticum.fasta_04745
group_2745		hypothetical protein	8	8	1	23	3763	321	1		959	962	961	Marseille-P9602.fasta_00666	Chryseobacterium_aquaticum.fasta_03359		Chryseobacterium_balustinum.fasta_03783	Chryseobacterium_formosense.fasta_01726	Chryseobacterium_indoltheticum.fasta_00751		Chryseobacterium_piscium.fasta_00272	Chryseobacterium_scophthalmum.fasta_02896		Chryseobacterium_taihuense.fasta_02372
group_717		hypothetical protein	12	12	1	23	3761				752	809	790	Marseille-P9602.fasta_00667	Chryseobacterium_aquaticum.fasta_03360	Chryseobacterium_aureum.fasta_03535	Chryseobacterium_balustinum.fasta_03782	Chryseobacterium_formosense.fasta_01727	Chryseobacterium_indoltheticum.fasta_00752	Chryseobacterium_lactis.fasta_01672	Chryseobacterium_piscium.fasta_00271	Chryseobacterium_scophthalmum.fasta_02897	Chryseobacterium_soldanellicola.fasta_01101	Chryseobacterium_taihuense.fasta_02373	Chryseobacterium_ureilyticum.fasta_04747
group_718		hypothetical protein	12	12	1	23	3760				1157	1166	1157	Marseille-P9602.fasta_00668	Chryseobacterium_aquaticum.fasta_03361	Chryseobacterium_aureum.fasta_03536	Chryseobacterium_balustinum.fasta_03781	Chryseobacterium_formosense.fasta_01728	Chryseobacterium_indoltheticum.fasta_00753	Chryseobacterium_lactis.fasta_01673	Chryseobacterium_piscium.fasta_00270	Chryseobacterium_scophthalmum.fasta_02898	Chryseobacterium_soldanellicola.fasta_01100	Chryseobacterium_taihuense.fasta_02374	Chryseobacterium_ureilyticum.fasta_04748
group_6357		hypothetical protein	3	3	1	23	3555	844	1		467	467	467	Marseille-P9602.fasta_00669			Chryseobacterium_balustinum.fasta_03780				Chryseobacterium_piscium.fasta_00269
ruvB_1		Holliday junction ATP-dependent DNA helicase RuvB	12	12	1	23	3759				1031	1040	1036	Marseille-P9602.fasta_00670	Chryseobacterium_aquaticum.fasta_03363	Chryseobacterium_aureum.fasta_03537	Chryseobacterium_balustinum.fasta_03779	Chryseobacterium_formosense.fasta_01729	Chryseobacterium_indoltheticum.fasta_00754	Chryseobacterium_lactis.fasta_01674	Chryseobacterium_piscium.fasta_00268	Chryseobacterium_scophthalmum.fasta_02899	Chryseobacterium_soldanellicola.fasta_01099	Chryseobacterium_taihuense.fasta_02375	Chryseobacterium_ureilyticum.fasta_04749
group_5081		hypothetical protein	4	4	1	23	3557	641	1		350	386	359	Marseille-P9602.fasta_00671		Chryseobacterium_aureum.fasta_03538	Chryseobacterium_balustinum.fasta_03778		Chryseobacterium_indoltheticum.fasta_00755
group_1171		hypothetical protein	12	12	1	23	3758				1322	1322	1322	Marseille-P9602.fasta_00672	Chryseobacterium_aquaticum.fasta_03364	Chryseobacterium_aureum.fasta_03539	Chryseobacterium_balustinum.fasta_03777	Chryseobacterium_formosense.fasta_01730	Chryseobacterium_indoltheticum.fasta_00756	Chryseobacterium_lactis.fasta_01675	Chryseobacterium_piscium.fasta_00267	Chryseobacterium_scophthalmum.fasta_02900	Chryseobacterium_soldanellicola.fasta_01098	Chryseobacterium_taihuense.fasta_02376	Chryseobacterium_ureilyticum.fasta_04750
yhfA		Protein YhfA	12	12	1	23	3757				419	425	422	Marseille-P9602.fasta_00673	Chryseobacterium_aquaticum.fasta_03365	Chryseobacterium_aureum.fasta_03541	Chryseobacterium_balustinum.fasta_03776	Chryseobacterium_formosense.fasta_01732	Chryseobacterium_indoltheticum.fasta_00758	Chryseobacterium_lactis.fasta_01676	Chryseobacterium_piscium.fasta_00266	Chryseobacterium_scophthalmum.fasta_02901	Chryseobacterium_soldanellicola.fasta_01097	Chryseobacterium_taihuense.fasta_02379	Chryseobacterium_ureilyticum.fasta_04751
group_1621		hypothetical protein	12	12	1	23	3753				2612	2615	2613	Marseille-P9602.fasta_00674	Chryseobacterium_aquaticum.fasta_03366	Chryseobacterium_aureum.fasta_03542	Chryseobacterium_balustinum.fasta_03775	Chryseobacterium_formosense.fasta_01734	Chryseobacterium_indoltheticum.fasta_00759	Chryseobacterium_lactis.fasta_01678	Chryseobacterium_piscium.fasta_00265	Chryseobacterium_scophthalmum.fasta_02902	Chryseobacterium_soldanellicola.fasta_01091	Chryseobacterium_taihuense.fasta_02380	Chryseobacterium_ureilyticum.fasta_04752
metXA		Homoserine O-acetyltransferase	12	12	1	23	3744				938	986	948	Marseille-P9602.fasta_00675	Chryseobacterium_aquaticum.fasta_03367	Chryseobacterium_aureum.fasta_03543	Chryseobacterium_balustinum.fasta_03774	Chryseobacterium_formosense.fasta_01735	Chryseobacterium_indoltheticum.fasta_00760	Chryseobacterium_lactis.fasta_01679	Chryseobacterium_piscium.fasta_00264	Chryseobacterium_scophthalmum.fasta_02903	Chryseobacterium_soldanellicola.fasta_01090	Chryseobacterium_taihuense.fasta_02381	Chryseobacterium_ureilyticum.fasta_04753
thrA		Bifunctional aspartokinase/homoserine dehydrogenase 1	12	12	1	23	3743				1538	1544	1541	Marseille-P9602.fasta_00676	Chryseobacterium_aquaticum.fasta_03368	Chryseobacterium_aureum.fasta_03544	Chryseobacterium_balustinum.fasta_03773	Chryseobacterium_formosense.fasta_01736	Chryseobacterium_indoltheticum.fasta_00761	Chryseobacterium_lactis.fasta_01680	Chryseobacterium_piscium.fasta_00263	Chryseobacterium_scophthalmum.fasta_02904	Chryseobacterium_soldanellicola.fasta_01089	Chryseobacterium_taihuense.fasta_02382	Chryseobacterium_ureilyticum.fasta_04754
mgl_1		L-methionine gamma-lyase	12	12	1	23	3742				1160	1205	1171	Marseille-P9602.fasta_00677	Chryseobacterium_aquaticum.fasta_03369	Chryseobacterium_aureum.fasta_03545	Chryseobacterium_balustinum.fasta_03772	Chryseobacterium_formosense.fasta_01737	Chryseobacterium_indoltheticum.fasta_00762	Chryseobacterium_lactis.fasta_01681	Chryseobacterium_piscium.fasta_00262	Chryseobacterium_scophthalmum.fasta_02905	Chryseobacterium_soldanellicola.fasta_01088	Chryseobacterium_taihuense.fasta_02383	Chryseobacterium_ureilyticum.fasta_04755
metH_1		Methionine synthase	12	12	1	23	3741				1010	1010	1010	Marseille-P9602.fasta_00678	Chryseobacterium_aquaticum.fasta_03370	Chryseobacterium_aureum.fasta_03547	Chryseobacterium_balustinum.fasta_03771	Chryseobacterium_formosense.fasta_01738	Chryseobacterium_indoltheticum.fasta_00763	Chryseobacterium_lactis.fasta_01682	Chryseobacterium_piscium.fasta_00261	Chryseobacterium_scophthalmum.fasta_02906	Chryseobacterium_soldanellicola.fasta_01087	Chryseobacterium_taihuense.fasta_02384	Chryseobacterium_ureilyticum.fasta_04756
group_4626		hypothetical protein	3	3	1	23	3563	339	1		245	395	345	Marseille-P9602.fasta_00679	Chryseobacterium_aquaticum.fasta_03371						Chryseobacterium_piscium.fasta_01227
metH_2		Methionine synthase	12	12	1	23	3739				2660	2714	2675	Marseille-P9602.fasta_00680	Chryseobacterium_aquaticum.fasta_03372	Chryseobacterium_aureum.fasta_03549	Chryseobacterium_balustinum.fasta_03769	Chryseobacterium_formosense.fasta_01740	Chryseobacterium_indoltheticum.fasta_00765	Chryseobacterium_lactis.fasta_01684	Chryseobacterium_piscium.fasta_00260	Chryseobacterium_scophthalmum.fasta_02908	Chryseobacterium_soldanellicola.fasta_01085	Chryseobacterium_taihuense.fasta_02386	Chryseobacterium_ureilyticum.fasta_04758
metF		5,10-methylenetetrahydrofolate reductase	12	12	1	23	3738				959	959	959	Marseille-P9602.fasta_00681	Chryseobacterium_aquaticum.fasta_03374	Chryseobacterium_aureum.fasta_03550	Chryseobacterium_balustinum.fasta_03768	Chryseobacterium_formosense.fasta_01741	Chryseobacterium_indoltheticum.fasta_00766	Chryseobacterium_lactis.fasta_01685	Chryseobacterium_piscium.fasta_00259	Chryseobacterium_scophthalmum.fasta_02909	Chryseobacterium_soldanellicola.fasta_01084	Chryseobacterium_taihuense.fasta_02388	Chryseobacterium_ureilyticum.fasta_04759
betI_8		HTH-type transcriptional regulator BetI	1	1	1	23	15651	1	4088		653	653	653							Chryseobacterium_lactis.fasta_04189
yghO_1		Protein YghO	11	11	1	23	3731	1	862		1151	1154	1151	Marseille-P9602.fasta_00683		Chryseobacterium_aureum.fasta_03551	Chryseobacterium_balustinum.fasta_03766	Chryseobacterium_formosense.fasta_01742	Chryseobacterium_indoltheticum.fasta_00768	Chryseobacterium_lactis.fasta_01687	Chryseobacterium_piscium.fasta_00257	Chryseobacterium_scophthalmum.fasta_02911	Chryseobacterium_soldanellicola.fasta_01082	Chryseobacterium_taihuense.fasta_02389	Chryseobacterium_ureilyticum.fasta_04761
folE		GTP cyclohydrolase 1	12	12	1	23	3724				665	668	667	Marseille-P9602.fasta_00684	Chryseobacterium_aquaticum.fasta_03376	Chryseobacterium_aureum.fasta_03552	Chryseobacterium_balustinum.fasta_03765	Chryseobacterium_formosense.fasta_01743	Chryseobacterium_indoltheticum.fasta_00769	Chryseobacterium_lactis.fasta_01688	Chryseobacterium_piscium.fasta_00256	Chryseobacterium_scophthalmum.fasta_02912	Chryseobacterium_soldanellicola.fasta_01081	Chryseobacterium_taihuense.fasta_02390	Chryseobacterium_ureilyticum.fasta_04762
cysS		Cysteine--tRNA ligase	12	12	1	23	3722				1466	1466	1466	Marseille-P9602.fasta_00685	Chryseobacterium_aquaticum.fasta_03377	Chryseobacterium_aureum.fasta_03554	Chryseobacterium_balustinum.fasta_03764	Chryseobacterium_formosense.fasta_01745	Chryseobacterium_indoltheticum.fasta_00770	Chryseobacterium_lactis.fasta_01690	Chryseobacterium_piscium.fasta_00254	Chryseobacterium_scophthalmum.fasta_02914	Chryseobacterium_soldanellicola.fasta_01080	Chryseobacterium_taihuense.fasta_02392	Chryseobacterium_ureilyticum.fasta_04764
group_6355		hypothetical protein	2	2	1	23	3719	1	6613		1385	1394	1389	Marseille-P9602.fasta_00686			Chryseobacterium_balustinum.fasta_03763
group_1175		hypothetical protein	11	11	1	23	3720	1	6614		1163	1166	1163	Marseille-P9602.fasta_00687	Chryseobacterium_aquaticum.fasta_03378	Chryseobacterium_aureum.fasta_03565		Chryseobacterium_formosense.fasta_01746	Chryseobacterium_indoltheticum.fasta_00771	Chryseobacterium_lactis.fasta_01703	Chryseobacterium_piscium.fasta_00253	Chryseobacterium_scophthalmum.fasta_02915	Chryseobacterium_soldanellicola.fasta_01079	Chryseobacterium_taihuense.fasta_02886	Chryseobacterium_ureilyticum.fasta_04274
group_1176		hypothetical protein	11	11	1	23	3718	1	6616		2645	2657	2649	Marseille-P9602.fasta_00688	Chryseobacterium_aquaticum.fasta_03379	Chryseobacterium_aureum.fasta_03566		Chryseobacterium_formosense.fasta_01747	Chryseobacterium_indoltheticum.fasta_00772	Chryseobacterium_lactis.fasta_01704	Chryseobacterium_piscium.fasta_00252	Chryseobacterium_scophthalmum.fasta_02916	Chryseobacterium_soldanellicola.fasta_01078	Chryseobacterium_taihuense.fasta_02885	Chryseobacterium_ureilyticum.fasta_04273
group_2746		hypothetical protein	7	7	1	23	3717	1	6617		884	1016	972	Marseille-P9602.fasta_00689	Chryseobacterium_aquaticum.fasta_03381			Chryseobacterium_formosense.fasta_01748	Chryseobacterium_indoltheticum.fasta_00773		Chryseobacterium_piscium.fasta_00251	Chryseobacterium_scophthalmum.fasta_02917		Chryseobacterium_taihuense.fasta_02884
group_1177		hypothetical protein	11	11	1	23	3716	1	6619		440	455	449	Marseille-P9602.fasta_00690	Chryseobacterium_aquaticum.fasta_03382	Chryseobacterium_aureum.fasta_03568		Chryseobacterium_formosense.fasta_01749	Chryseobacterium_indoltheticum.fasta_00774	Chryseobacterium_lactis.fasta_01706	Chryseobacterium_piscium.fasta_00250	Chryseobacterium_scophthalmum.fasta_02918	Chryseobacterium_soldanellicola.fasta_01076	Chryseobacterium_taihuense.fasta_02883	Chryseobacterium_ureilyticum.fasta_04271
ftn		Bacterial non-heme ferritin	11	11	1	23	3715	1	6621		509	557	513	Marseille-P9602.fasta_00691	Chryseobacterium_aquaticum.fasta_03383	Chryseobacterium_aureum.fasta_03569		Chryseobacterium_formosense.fasta_01750	Chryseobacterium_indoltheticum.fasta_00775	Chryseobacterium_lactis.fasta_01707	Chryseobacterium_piscium.fasta_00249	Chryseobacterium_scophthalmum.fasta_02919	Chryseobacterium_soldanellicola.fasta_01075	Chryseobacterium_taihuense.fasta_02882	Chryseobacterium_ureilyticum.fasta_04270
recB		RecBCD enzyme subunit RecB	11	11	1	23	3711	1	6642		3137	3152	3143	Marseille-P9602.fasta_00692	Chryseobacterium_aquaticum.fasta_03384	Chryseobacterium_aureum.fasta_03571		Chryseobacterium_formosense.fasta_01751	Chryseobacterium_indoltheticum.fasta_00776	Chryseobacterium_lactis.fasta_01727	Chryseobacterium_piscium.fasta_00248	Chryseobacterium_scophthalmum.fasta_02920	Chryseobacterium_soldanellicola.fasta_01073	Chryseobacterium_taihuense.fasta_02880	Chryseobacterium_ureilyticum.fasta_04267
group_2747		hypothetical protein	7	7	1	23	3710	1	6643		698	746	732	Marseille-P9602.fasta_00693	Chryseobacterium_aquaticum.fasta_03385			Chryseobacterium_formosense.fasta_01752	Chryseobacterium_indoltheticum.fasta_00777		Chryseobacterium_piscium.fasta_00247	Chryseobacterium_scophthalmum.fasta_02921	Chryseobacterium_soldanellicola.fasta_01072
group_3871		hypothetical protein	5	5	1	23	3592	1	6644		782	785	783	Marseille-P9602.fasta_00694				Chryseobacterium_formosense.fasta_01753	Chryseobacterium_indoltheticum.fasta_00778		Chryseobacterium_piscium.fasta_00246	Chryseobacterium_scophthalmum.fasta_02922
group_3885		hypothetical protein	4	4	1	23	3596	1	6645		443	812	716	Marseille-P9602.fasta_00695					Chryseobacterium_indoltheticum.fasta_00779		Chryseobacterium_piscium.fasta_00245	Chryseobacterium_scophthalmum.fasta_02924
group_2427		hypothetical protein	8	8	1	23	3708	1	6652		512	512	512	Marseille-P9602.fasta_00696	Chryseobacterium_aquaticum.fasta_03387			Chryseobacterium_formosense.fasta_01754	Chryseobacterium_indoltheticum.fasta_00781		Chryseobacterium_piscium.fasta_00244	Chryseobacterium_scophthalmum.fasta_02928	Chryseobacterium_soldanellicola.fasta_01070	Chryseobacterium_taihuense.fasta_02878
group_3114		hypothetical protein	11	11	1	23	3706	1	6653		221	317	229	Marseille-P9602.fasta_00697	Chryseobacterium_aquaticum.fasta_03388	Chryseobacterium_aureum.fasta_03577		Chryseobacterium_formosense.fasta_01755	Chryseobacterium_indoltheticum.fasta_00782	Chryseobacterium_lactis.fasta_01733	Chryseobacterium_piscium.fasta_00243	Chryseobacterium_scophthalmum.fasta_02929	Chryseobacterium_soldanellicola.fasta_01069	Chryseobacterium_taihuense.fasta_02877	Chryseobacterium_ureilyticum.fasta_04261
group_721		hypothetical protein	9	9	1	23	3705	1	6654		818	1277	1216	Marseille-P9602.fasta_00698	Chryseobacterium_aquaticum.fasta_03389	Chryseobacterium_aureum.fasta_03578		Chryseobacterium_formosense.fasta_01756			Chryseobacterium_piscium.fasta_00242	Chryseobacterium_scophthalmum.fasta_02930	Chryseobacterium_soldanellicola.fasta_01068	Chryseobacterium_taihuense.fasta_02876	Chryseobacterium_ureilyticum.fasta_04260
group_722		hypothetical protein	3	3	1	23	3602	1	6655		371	1313	981	Marseille-P9602.fasta_00699					Chryseobacterium_indoltheticum.fasta_00783	Chryseobacterium_lactis.fasta_01734
bshA		N-acetyl-alpha-D-glucosaminyl L-malate synthase	11	11	1	23	3703	1	6656		1145	1148	1147	Marseille-P9602.fasta_00700	Chryseobacterium_aquaticum.fasta_03390	Chryseobacterium_aureum.fasta_03579		Chryseobacterium_formosense.fasta_01757	Chryseobacterium_indoltheticum.fasta_00784	Chryseobacterium_lactis.fasta_01735	Chryseobacterium_piscium.fasta_00241	Chryseobacterium_scophthalmum.fasta_02932	Chryseobacterium_soldanellicola.fasta_01067	Chryseobacterium_taihuense.fasta_02438	Chryseobacterium_ureilyticum.fasta_04259
nagZ		Beta-hexosaminidase	11	11	1	23	3702	1	6661		1700	1730	1721	Marseille-P9602.fasta_00701	Chryseobacterium_aquaticum.fasta_03391	Chryseobacterium_aureum.fasta_03580		Chryseobacterium_formosense.fasta_01758	Chryseobacterium_indoltheticum.fasta_00785	Chryseobacterium_lactis.fasta_01736	Chryseobacterium_piscium.fasta_00240	Chryseobacterium_scophthalmum.fasta_02933	Chryseobacterium_soldanellicola.fasta_01066	Chryseobacterium_taihuense.fasta_02437	Chryseobacterium_ureilyticum.fasta_04258
group_4453		hypothetical protein	4	4	1	23	3699	1	6662		512	527	517	Marseille-P9602.fasta_00702				Chryseobacterium_formosense.fasta_01759	Chryseobacterium_indoltheticum.fasta_00786			Chryseobacterium_scophthalmum.fasta_02934
ribA		GTP cyclohydrolase-2	11	11	1	23	3698	1	6665		587	608	594	Marseille-P9602.fasta_00703	Chryseobacterium_aquaticum.fasta_03393	Chryseobacterium_aureum.fasta_03583		Chryseobacterium_formosense.fasta_01760	Chryseobacterium_indoltheticum.fasta_00787	Chryseobacterium_lactis.fasta_01738	Chryseobacterium_piscium.fasta_00237	Chryseobacterium_scophthalmum.fasta_02935	Chryseobacterium_soldanellicola.fasta_01064	Chryseobacterium_taihuense.fasta_02433	Chryseobacterium_ureilyticum.fasta_04255
group_1180		hypothetical protein	11	11	1	23	3693	1	6666		380	458	446	Marseille-P9602.fasta_00704	Chryseobacterium_aquaticum.fasta_03394	Chryseobacterium_aureum.fasta_03584		Chryseobacterium_formosense.fasta_01761	Chryseobacterium_indoltheticum.fasta_00788	Chryseobacterium_lactis.fasta_01739	Chryseobacterium_piscium.fasta_00236	Chryseobacterium_scophthalmum.fasta_02936	Chryseobacterium_soldanellicola.fasta_01063	Chryseobacterium_taihuense.fasta_02432	Chryseobacterium_ureilyticum.fasta_04254
group_2001		hypothetical protein	11	11	1	23	3692	1	6667		611	614	612	Marseille-P9602.fasta_00705	Chryseobacterium_aquaticum.fasta_03395	Chryseobacterium_aureum.fasta_03585		Chryseobacterium_formosense.fasta_01762	Chryseobacterium_indoltheticum.fasta_00789	Chryseobacterium_lactis.fasta_01740	Chryseobacterium_piscium.fasta_00235	Chryseobacterium_scophthalmum.fasta_02937	Chryseobacterium_soldanellicola.fasta_01062	Chryseobacterium_taihuense.fasta_02431	Chryseobacterium_ureilyticum.fasta_04253
tatA		Sec-independent protein translocase protein TatA	11	11	1	23	3691	1	6668		209	218	214	Marseille-P9602.fasta_00706	Chryseobacterium_aquaticum.fasta_03396	Chryseobacterium_aureum.fasta_03586		Chryseobacterium_formosense.fasta_01763	Chryseobacterium_indoltheticum.fasta_00790	Chryseobacterium_lactis.fasta_01741	Chryseobacterium_piscium.fasta_00234	Chryseobacterium_scophthalmum.fasta_02938	Chryseobacterium_soldanellicola.fasta_01061	Chryseobacterium_taihuense.fasta_02430	Chryseobacterium_ureilyticum.fasta_04252
group_1181		hypothetical protein	11	11	1	23	3690	1	6669		1526	1562	1552	Marseille-P9602.fasta_00707	Chryseobacterium_aquaticum.fasta_03397	Chryseobacterium_aureum.fasta_03587		Chryseobacterium_formosense.fasta_01764	Chryseobacterium_indoltheticum.fasta_00791	Chryseobacterium_lactis.fasta_01742	Chryseobacterium_piscium.fasta_00233	Chryseobacterium_scophthalmum.fasta_02939	Chryseobacterium_soldanellicola.fasta_01060	Chryseobacterium_taihuense.fasta_02429	Chryseobacterium_ureilyticum.fasta_04251
group_2748		hypothetical protein	7	7	1	23	3689	1	6670		842	845	842	Marseille-P9602.fasta_00708	Chryseobacterium_aquaticum.fasta_03398			Chryseobacterium_formosense.fasta_01765	Chryseobacterium_indoltheticum.fasta_00792		Chryseobacterium_piscium.fasta_00232	Chryseobacterium_scophthalmum.fasta_02940		Chryseobacterium_taihuense.fasta_02428
glmU		Bifunctional protein GlmU	11	11	1	23	3688	1	6671		1016	1019	1016	Marseille-P9602.fasta_00709	Chryseobacterium_aquaticum.fasta_03399	Chryseobacterium_aureum.fasta_03589		Chryseobacterium_formosense.fasta_01766	Chryseobacterium_indoltheticum.fasta_00793	Chryseobacterium_lactis.fasta_01744	Chryseobacterium_piscium.fasta_00231	Chryseobacterium_scophthalmum.fasta_02941	Chryseobacterium_soldanellicola.fasta_01058	Chryseobacterium_taihuense.fasta_02427	Chryseobacterium_ureilyticum.fasta_04249
group_3115		hypothetical protein	8	8	1	23	3684	1	6672		1454	1454	1454	Marseille-P9602.fasta_00710	Chryseobacterium_aquaticum.fasta_03400			Chryseobacterium_formosense.fasta_01767	Chryseobacterium_indoltheticum.fasta_00794		Chryseobacterium_piscium.fasta_00230	Chryseobacterium_scophthalmum.fasta_02942		Chryseobacterium_taihuense.fasta_02426	Chryseobacterium_ureilyticum.fasta_04248
allB		Allantoinase	11	11	1	23	3683	1	6674		1334	1340	1337	Marseille-P9602.fasta_00711	Chryseobacterium_aquaticum.fasta_03401	Chryseobacterium_aureum.fasta_03591		Chryseobacterium_formosense.fasta_01768	Chryseobacterium_indoltheticum.fasta_00795	Chryseobacterium_lactis.fasta_01746	Chryseobacterium_piscium.fasta_00229	Chryseobacterium_scophthalmum.fasta_02943	Chryseobacterium_soldanellicola.fasta_01055	Chryseobacterium_taihuense.fasta_02425	Chryseobacterium_ureilyticum.fasta_04247
group_6945	azoR_1	FMN-dependent NADH-azoreductase	2	2	1	23	3608	1	6675		602	602	602	Marseille-P9602.fasta_00712								Chryseobacterium_scophthalmum.fasta_02944
ytcD_1		putative HTH-type transcriptional regulator YtcD	7	7	1	23	3681	1	6676		374	386	378	Marseille-P9602.fasta_00713	Chryseobacterium_aquaticum.fasta_03403			Chryseobacterium_formosense.fasta_01771	Chryseobacterium_indoltheticum.fasta_00797		Chryseobacterium_piscium.fasta_00227	Chryseobacterium_scophthalmum.fasta_02945	Chryseobacterium_soldanellicola.fasta_01053
group_6946		hypothetical protein	2	2	1	23	3678	1	6564		641	641	641	Marseille-P9602.fasta_00714								Chryseobacterium_scophthalmum.fasta_02946
group_5341		hypothetical protein	3	3	1	23	3679	1	6678		449	467	455	Marseille-P9602.fasta_00715			Chryseobacterium_balustinum.fasta_03477					Chryseobacterium_scophthalmum.fasta_02947
rhaS_7		HTH-type transcriptional activator RhaS	9	9	1	23	3680	1	6679		896	896	896	Marseille-P9602.fasta_00716	Chryseobacterium_aquaticum.fasta_03404		Chryseobacterium_balustinum.fasta_03478	Chryseobacterium_formosense.fasta_01772	Chryseobacterium_indoltheticum.fasta_00798		Chryseobacterium_piscium.fasta_00226	Chryseobacterium_scophthalmum.fasta_02949	Chryseobacterium_soldanellicola.fasta_01052	Chryseobacterium_taihuense.fasta_02424
iolS_2		Aldo-keto reductase IolS	9	9	1	23	3676	1	6680		1001	1007	1006	Marseille-P9602.fasta_00717	Chryseobacterium_aquaticum.fasta_03405		Chryseobacterium_balustinum.fasta_03479	Chryseobacterium_formosense.fasta_01773	Chryseobacterium_indoltheticum.fasta_00799		Chryseobacterium_piscium.fasta_00225	Chryseobacterium_scophthalmum.fasta_02950	Chryseobacterium_soldanellicola.fasta_01051	Chryseobacterium_taihuense.fasta_02423
group_1661		hypothetical protein	10	10	1	23	3675	1	6682		2294	2297	2296	Marseille-P9602.fasta_00718		Chryseobacterium_aureum.fasta_03592	Chryseobacterium_balustinum.fasta_03480	Chryseobacterium_formosense.fasta_01774	Chryseobacterium_indoltheticum.fasta_00800	Chryseobacterium_lactis.fasta_01748	Chryseobacterium_piscium.fasta_00224	Chryseobacterium_scophthalmum.fasta_02951	Chryseobacterium_soldanellicola.fasta_01050		Chryseobacterium_ureilyticum.fasta_04245
regX3		Sensory transduction protein regX3	10	10	1	23	3674	1	6693		677	689	680	Marseille-P9602.fasta_00719	Chryseobacterium_aquaticum.fasta_03406	Chryseobacterium_aureum.fasta_03593	Chryseobacterium_balustinum.fasta_03482	Chryseobacterium_formosense.fasta_01775	Chryseobacterium_indoltheticum.fasta_00802	Chryseobacterium_lactis.fasta_04209	Chryseobacterium_piscium.fasta_00223	Chryseobacterium_scophthalmum.fasta_02953		Chryseobacterium_taihuense.fasta_02420
group_2004	sasA_3	Adaptive-response sensory-kinase SasA	10	10	1	23	3673	1	6692		1247	1286	1251	Marseille-P9602.fasta_00720	Chryseobacterium_aquaticum.fasta_03407	Chryseobacterium_aureum.fasta_03594	Chryseobacterium_balustinum.fasta_03483	Chryseobacterium_formosense.fasta_01776	Chryseobacterium_indoltheticum.fasta_00803	Chryseobacterium_lactis.fasta_04208	Chryseobacterium_piscium.fasta_00222	Chryseobacterium_scophthalmum.fasta_02954		Chryseobacterium_taihuense.fasta_02419
group_1623		hypothetical protein	10	10	1	23	3672	1	6691		407	416	410	Marseille-P9602.fasta_00721	Chryseobacterium_aquaticum.fasta_03408	Chryseobacterium_aureum.fasta_03595	Chryseobacterium_balustinum.fasta_03484	Chryseobacterium_formosense.fasta_01777	Chryseobacterium_indoltheticum.fasta_00804	Chryseobacterium_lactis.fasta_04207	Chryseobacterium_piscium.fasta_00221	Chryseobacterium_scophthalmum.fasta_02955		Chryseobacterium_taihuense.fasta_02418
fadH		putative 2,4-dienoyl-CoA reductase	12	12	1	23	3671				881	881	881	Marseille-P9602.fasta_00722	Chryseobacterium_aquaticum.fasta_03409	Chryseobacterium_aureum.fasta_03596	Chryseobacterium_balustinum.fasta_03485	Chryseobacterium_formosense.fasta_01779	Chryseobacterium_indoltheticum.fasta_00805	Chryseobacterium_lactis.fasta_01749	Chryseobacterium_piscium.fasta_00220	Chryseobacterium_scophthalmum.fasta_02956	Chryseobacterium_soldanellicola.fasta_01049	Chryseobacterium_taihuense.fasta_02417	Chryseobacterium_ureilyticum.fasta_04244
group_1183		hypothetical protein	12	12	1	23	3657				827	827	827	Marseille-P9602.fasta_00723	Chryseobacterium_aquaticum.fasta_03415	Chryseobacterium_aureum.fasta_03603	Chryseobacterium_balustinum.fasta_03486	Chryseobacterium_formosense.fasta_01780	Chryseobacterium_indoltheticum.fasta_00806	Chryseobacterium_lactis.fasta_01751	Chryseobacterium_piscium.fasta_00214	Chryseobacterium_scophthalmum.fasta_02957	Chryseobacterium_soldanellicola.fasta_01042	Chryseobacterium_taihuense.fasta_02408	Chryseobacterium_ureilyticum.fasta_04242
phoP		Transcriptional regulatory protein CssR	9	9	1	23	3655	18	4		686	743	692	Marseille-P9602.fasta_00724		Chryseobacterium_aureum.fasta_03604	Chryseobacterium_balustinum.fasta_03488	Chryseobacterium_formosense.fasta_01781	Chryseobacterium_indoltheticum.fasta_00807	Chryseobacterium_lactis.fasta_01752	Chryseobacterium_piscium.fasta_00212	Chryseobacterium_scophthalmum.fasta_02958			Chryseobacterium_ureilyticum.fasta_04241
group_2887	sasA_4	Adaptive-response sensory-kinase SasA	3	3	1	23	3654	18	5		722	1337	1126	Marseille-P9602.fasta_00725					Chryseobacterium_indoltheticum.fasta_00808			Chryseobacterium_scophthalmum.fasta_02959
group_2069		hypothetical protein	9	9	1	23	3653	18	15		2366	2381	2371	Marseille-P9602.fasta_00726		Chryseobacterium_aureum.fasta_03606	Chryseobacterium_balustinum.fasta_03490	Chryseobacterium_formosense.fasta_01783	Chryseobacterium_indoltheticum.fasta_00809	Chryseobacterium_lactis.fasta_01755	Chryseobacterium_piscium.fasta_00210	Chryseobacterium_scophthalmum.fasta_02961			Chryseobacterium_ureilyticum.fasta_04238
fkpA		Outer membrane protein MIP	8	8	1	23	3651	18	7		704	704	704	Marseille-P9602.fasta_00727	Chryseobacterium_aquaticum.fasta_03417		Chryseobacterium_balustinum.fasta_03491	Chryseobacterium_formosense.fasta_01784	Chryseobacterium_indoltheticum.fasta_00811		Chryseobacterium_piscium.fasta_00208	Chryseobacterium_scophthalmum.fasta_02964		Chryseobacterium_taihuense.fasta_02407
gacA_2		Response regulator GacA	12	12	1	23	3649				548	644	634	Marseille-P9602.fasta_00728	Chryseobacterium_aquaticum.fasta_03418	Chryseobacterium_aureum.fasta_03611	Chryseobacterium_balustinum.fasta_03492	Chryseobacterium_formosense.fasta_01785	Chryseobacterium_indoltheticum.fasta_00812	Chryseobacterium_lactis.fasta_01760	Chryseobacterium_piscium.fasta_00207	Chryseobacterium_scophthalmum.fasta_02965	Chryseobacterium_soldanellicola.fasta_01039	Chryseobacterium_taihuense.fasta_02406	Chryseobacterium_ureilyticum.fasta_04234
nreB_1		hypothetical protein	12	12	1	23	3648				731	785	779	Marseille-P9602.fasta_00729	Chryseobacterium_aquaticum.fasta_03419	Chryseobacterium_aureum.fasta_03612	Chryseobacterium_balustinum.fasta_03493	Chryseobacterium_formosense.fasta_01786	Chryseobacterium_indoltheticum.fasta_00813	Chryseobacterium_lactis.fasta_01761	Chryseobacterium_piscium.fasta_00206	Chryseobacterium_scophthalmum.fasta_02966	Chryseobacterium_soldanellicola.fasta_01038	Chryseobacterium_taihuense.fasta_02405	Chryseobacterium_ureilyticum.fasta_04233
group_3349		hypothetical protein	6	6	1	23	10273	715	3		650	650	650	Marseille-P9602.fasta_00730			Chryseobacterium_balustinum.fasta_03494	Chryseobacterium_formosense.fasta_01787	Chryseobacterium_indoltheticum.fasta_00814		Chryseobacterium_piscium.fasta_00205	Chryseobacterium_scophthalmum.fasta_02967
group_3834		hypothetical protein	5	5	1	23	10274	715	2		443	482	457	Marseille-P9602.fasta_00731			Chryseobacterium_balustinum.fasta_03495	Chryseobacterium_formosense.fasta_01788			Chryseobacterium_piscium.fasta_00204	Chryseobacterium_scophthalmum.fasta_02968
clpB_2		Chaperone protein ClpB	12	12	1	23	10276				2594	2603	2594	Marseille-P9602.fasta_00732	Chryseobacterium_aquaticum.fasta_03422	Chryseobacterium_aureum.fasta_03615	Chryseobacterium_balustinum.fasta_03496	Chryseobacterium_formosense.fasta_01789	Chryseobacterium_indoltheticum.fasta_00816	Chryseobacterium_lactis.fasta_01765	Chryseobacterium_piscium.fasta_00203	Chryseobacterium_scophthalmum.fasta_02969	Chryseobacterium_soldanellicola.fasta_01035	Chryseobacterium_taihuense.fasta_02402	Chryseobacterium_ureilyticum.fasta_04229
kstR2		Nucleoid occlusion factor SlmA	12	12	1	23	10277				572	578	575	Marseille-P9602.fasta_00733	Chryseobacterium_aquaticum.fasta_03423	Chryseobacterium_aureum.fasta_03616	Chryseobacterium_balustinum.fasta_03497	Chryseobacterium_formosense.fasta_01790	Chryseobacterium_indoltheticum.fasta_00817	Chryseobacterium_lactis.fasta_01766	Chryseobacterium_piscium.fasta_00202	Chryseobacterium_scophthalmum.fasta_02970	Chryseobacterium_soldanellicola.fasta_01034	Chryseobacterium_taihuense.fasta_02401	Chryseobacterium_ureilyticum.fasta_04228
luxA		Alkanal monooxygenase alpha chain	12	12	1	23	13147				1019	1025	1021	Marseille-P9602.fasta_00734	Chryseobacterium_aquaticum.fasta_02792	Chryseobacterium_aureum.fasta_03695	Chryseobacterium_balustinum.fasta_03498	Chryseobacterium_formosense.fasta_01791	Chryseobacterium_indoltheticum.fasta_00818	Chryseobacterium_lactis.fasta_01860	Chryseobacterium_piscium.fasta_00201	Chryseobacterium_scophthalmum.fasta_02971	Chryseobacterium_soldanellicola.fasta_00942	Chryseobacterium_taihuense.fasta_02400	Chryseobacterium_ureilyticum.fasta_03497
group_2889		hypothetical protein	7	7	1	23	13146	37	6		338	446	430	Marseille-P9602.fasta_00735			Chryseobacterium_balustinum.fasta_03499	Chryseobacterium_formosense.fasta_01792	Chryseobacterium_indoltheticum.fasta_00819		Chryseobacterium_piscium.fasta_00200	Chryseobacterium_scophthalmum.fasta_02972		Chryseobacterium_taihuense.fasta_02399
smc_1		Chromosome partition protein Smc	8	8	1	23	13145	37	7		3038	3038	3038	Marseille-P9602.fasta_00736	Chryseobacterium_aquaticum.fasta_02790		Chryseobacterium_balustinum.fasta_03500	Chryseobacterium_formosense.fasta_01793	Chryseobacterium_indoltheticum.fasta_00820		Chryseobacterium_piscium.fasta_00199	Chryseobacterium_scophthalmum.fasta_02973		Chryseobacterium_taihuense.fasta_02398
group_1097	cpdA_1	3',5'-cyclic adenosine monophosphate phosphodiesterase CpdA	11	11	1	23	13143	37	5		1205	1211	1208	Marseille-P9602.fasta_00737	Chryseobacterium_aquaticum.fasta_02789	Chryseobacterium_aureum.fasta_03697	Chryseobacterium_balustinum.fasta_03501	Chryseobacterium_formosense.fasta_01794	Chryseobacterium_indoltheticum.fasta_00821	Chryseobacterium_lactis.fasta_01862	Chryseobacterium_piscium.fasta_00198	Chryseobacterium_scophthalmum.fasta_02974		Chryseobacterium_taihuense.fasta_02397	Chryseobacterium_ureilyticum.fasta_03495
group_4030		hypothetical protein	4	4	1	23	13141	37	3		161	170	163	Marseille-P9602.fasta_00738	Chryseobacterium_aquaticum.fasta_02788			Chryseobacterium_formosense.fasta_01795						Chryseobacterium_taihuense.fasta_02396
group_1545		DNA-binding protein	12	12	1	23	13138				248	287	253	Marseille-P9602.fasta_00739	Chryseobacterium_aquaticum.fasta_02787	Chryseobacterium_aureum.fasta_03698	Chryseobacterium_balustinum.fasta_03503	Chryseobacterium_formosense.fasta_01797	Chryseobacterium_indoltheticum.fasta_00823	Chryseobacterium_lactis.fasta_01863	Chryseobacterium_piscium.fasta_00196	Chryseobacterium_scophthalmum.fasta_02976	Chryseobacterium_soldanellicola.fasta_00940	Chryseobacterium_taihuense.fasta_02395	Chryseobacterium_ureilyticum.fasta_03493
slyD		FKBP-type peptidyl-prolyl cis-trans isomerase SlyD	12	12	1	23	13137				500	527	502	Marseille-P9602.fasta_00740	Chryseobacterium_aquaticum.fasta_02786	Chryseobacterium_aureum.fasta_03699	Chryseobacterium_balustinum.fasta_03505	Chryseobacterium_formosense.fasta_01798	Chryseobacterium_indoltheticum.fasta_00824	Chryseobacterium_lactis.fasta_01864	Chryseobacterium_piscium.fasta_00195	Chryseobacterium_scophthalmum.fasta_02977	Chryseobacterium_soldanellicola.fasta_00939	Chryseobacterium_taihuense.fasta_02394	Chryseobacterium_ureilyticum.fasta_03492
group_1095		hypothetical protein	12	12	1	23	13135				377	503	387	Marseille-P9602.fasta_00741	Chryseobacterium_aquaticum.fasta_02785	Chryseobacterium_aureum.fasta_03700	Chryseobacterium_balustinum.fasta_03506	Chryseobacterium_formosense.fasta_01799	Chryseobacterium_indoltheticum.fasta_00825	Chryseobacterium_lactis.fasta_01865	Chryseobacterium_piscium.fasta_00194	Chryseobacterium_scophthalmum.fasta_02978	Chryseobacterium_soldanellicola.fasta_00938	Chryseobacterium_taihuense.fasta_02393	Chryseobacterium_ureilyticum.fasta_03490
resA_9		Thiol-disulfide oxidoreductase ResA	4	4	1	23	13134	767	1		1283	1286	1284	Marseille-P9602.fasta_00742			Chryseobacterium_balustinum.fasta_03507				Chryseobacterium_piscium.fasta_00193	Chryseobacterium_scophthalmum.fasta_02979
dcp		Dipeptidyl carboxypeptidase	12	12	1	23	13129				2141	2147	2141	Marseille-P9602.fasta_00743	Chryseobacterium_aquaticum.fasta_02783	Chryseobacterium_aureum.fasta_03701	Chryseobacterium_balustinum.fasta_03508	Chryseobacterium_formosense.fasta_01800	Chryseobacterium_indoltheticum.fasta_00828	Chryseobacterium_lactis.fasta_01868	Chryseobacterium_piscium.fasta_00192	Chryseobacterium_scophthalmum.fasta_02980	Chryseobacterium_soldanellicola.fasta_00937	Chryseobacterium_taihuense.fasta_02887	Chryseobacterium_ureilyticum.fasta_03489
group_3350		hypothetical protein	7	7	1	23	10278	836	1		809	809	809	Marseille-P9602.fasta_00744			Chryseobacterium_balustinum.fasta_03509	Chryseobacterium_formosense.fasta_01801	Chryseobacterium_indoltheticum.fasta_00829		Chryseobacterium_piscium.fasta_00191	Chryseobacterium_scophthalmum.fasta_02981		Chryseobacterium_taihuense.fasta_02888
kefC		Glutathione-regulated potassium-efflux system protein KefC	12	12	1	23	13126				1874	1889	1882	Marseille-P9602.fasta_00745	Chryseobacterium_aquaticum.fasta_02781	Chryseobacterium_aureum.fasta_03703	Chryseobacterium_balustinum.fasta_03510	Chryseobacterium_formosense.fasta_01802	Chryseobacterium_indoltheticum.fasta_00830	Chryseobacterium_lactis.fasta_01870	Chryseobacterium_piscium.fasta_00190	Chryseobacterium_scophthalmum.fasta_02982	Chryseobacterium_soldanellicola.fasta_00935	Chryseobacterium_taihuense.fasta_02889	Chryseobacterium_ureilyticum.fasta_03486
ywrO_1		General stress protein 14	12	12	1	23	13124				521	521	521	Marseille-P9602.fasta_00746	Chryseobacterium_aquaticum.fasta_02780	Chryseobacterium_aureum.fasta_03704	Chryseobacterium_balustinum.fasta_03511	Chryseobacterium_formosense.fasta_01803	Chryseobacterium_indoltheticum.fasta_00831	Chryseobacterium_lactis.fasta_01871	Chryseobacterium_piscium.fasta_00189	Chryseobacterium_scophthalmum.fasta_02983	Chryseobacterium_soldanellicola.fasta_00934	Chryseobacterium_taihuense.fasta_02890	Chryseobacterium_ureilyticum.fasta_03485
group_1093		hypothetical protein	12	12	1	23	13122				794	821	804	Marseille-P9602.fasta_00747	Chryseobacterium_aquaticum.fasta_02778	Chryseobacterium_aureum.fasta_03705	Chryseobacterium_balustinum.fasta_03512	Chryseobacterium_formosense.fasta_01805	Chryseobacterium_indoltheticum.fasta_00832	Chryseobacterium_lactis.fasta_01872	Chryseobacterium_piscium.fasta_00187	Chryseobacterium_scophthalmum.fasta_02985	Chryseobacterium_soldanellicola.fasta_00933	Chryseobacterium_taihuense.fasta_02891	Chryseobacterium_ureilyticum.fasta_03484
group_1092		hypothetical protein	12	12	1	23	13120				428	428	428	Marseille-P9602.fasta_00748	Chryseobacterium_aquaticum.fasta_02777	Chryseobacterium_aureum.fasta_03706	Chryseobacterium_balustinum.fasta_03513	Chryseobacterium_formosense.fasta_01806	Chryseobacterium_indoltheticum.fasta_00833	Chryseobacterium_lactis.fasta_01873	Chryseobacterium_piscium.fasta_00186	Chryseobacterium_scophthalmum.fasta_02986	Chryseobacterium_soldanellicola.fasta_00932	Chryseobacterium_taihuense.fasta_02892	Chryseobacterium_ureilyticum.fasta_03483
atpD_1		V-type ATP synthase subunit D	12	12	1	23	13119				605	608	607	Marseille-P9602.fasta_00749	Chryseobacterium_aquaticum.fasta_02776	Chryseobacterium_aureum.fasta_03707	Chryseobacterium_balustinum.fasta_03514	Chryseobacterium_formosense.fasta_01807	Chryseobacterium_indoltheticum.fasta_00834	Chryseobacterium_lactis.fasta_01874	Chryseobacterium_piscium.fasta_00185	Chryseobacterium_scophthalmum.fasta_02987	Chryseobacterium_soldanellicola.fasta_00931	Chryseobacterium_taihuense.fasta_02893	Chryseobacterium_ureilyticum.fasta_03482
dhfrIII		Dihydrofolate reductase type 3	12	12	1	23	13118				470	497	487	Marseille-P9602.fasta_00750	Chryseobacterium_aquaticum.fasta_02775	Chryseobacterium_aureum.fasta_03708	Chryseobacterium_balustinum.fasta_03515	Chryseobacterium_formosense.fasta_01808	Chryseobacterium_indoltheticum.fasta_00835	Chryseobacterium_lactis.fasta_01875	Chryseobacterium_piscium.fasta_00184	Chryseobacterium_scophthalmum.fasta_02988	Chryseobacterium_soldanellicola.fasta_00930	Chryseobacterium_taihuense.fasta_02894	Chryseobacterium_ureilyticum.fasta_03481
group_1932		hypothetical protein	12	12	1	23	13117				563	569	566	Marseille-P9602.fasta_00751	Chryseobacterium_aquaticum.fasta_02774	Chryseobacterium_aureum.fasta_03709	Chryseobacterium_balustinum.fasta_03516	Chryseobacterium_formosense.fasta_01809	Chryseobacterium_indoltheticum.fasta_00836	Chryseobacterium_lactis.fasta_01876	Chryseobacterium_piscium.fasta_00183	Chryseobacterium_scophthalmum.fasta_02989	Chryseobacterium_soldanellicola.fasta_00929	Chryseobacterium_taihuense.fasta_02895	Chryseobacterium_ureilyticum.fasta_03480
group_4400		hypothetical protein	4	4	1	23	10285	766	1		410	533	472	Marseille-P9602.fasta_00752			Chryseobacterium_balustinum.fasta_03517				Chryseobacterium_piscium.fasta_00182	Chryseobacterium_scophthalmum.fasta_02990
group_1091		hypothetical protein	12	12	1	23	13116				632	632	632	Marseille-P9602.fasta_00753	Chryseobacterium_aquaticum.fasta_02773	Chryseobacterium_aureum.fasta_03710	Chryseobacterium_balustinum.fasta_03518	Chryseobacterium_formosense.fasta_01811	Chryseobacterium_indoltheticum.fasta_00838	Chryseobacterium_lactis.fasta_01878	Chryseobacterium_piscium.fasta_00181	Chryseobacterium_scophthalmum.fasta_02991	Chryseobacterium_soldanellicola.fasta_00928	Chryseobacterium_taihuense.fasta_02897	Chryseobacterium_ureilyticum.fasta_03479
group_4454		hypothetical protein	4	4	1	23	10288	1453	1		353	371	359	Marseille-P9602.fasta_00754				Chryseobacterium_formosense.fasta_01812		Chryseobacterium_lactis.fasta_01879	Chryseobacterium_piscium.fasta_00180
coaD		Phosphopantetheine adenylyltransferase	12	12	1	23	13115				461	473	465	Marseille-P9602.fasta_00755	Chryseobacterium_aquaticum.fasta_02772	Chryseobacterium_aureum.fasta_03711	Chryseobacterium_balustinum.fasta_03519	Chryseobacterium_formosense.fasta_01813	Chryseobacterium_indoltheticum.fasta_00839	Chryseobacterium_lactis.fasta_01880	Chryseobacterium_piscium.fasta_00179	Chryseobacterium_scophthalmum.fasta_02992	Chryseobacterium_soldanellicola.fasta_00927	Chryseobacterium_taihuense.fasta_02898	Chryseobacterium_ureilyticum.fasta_03478
ddl_2		D-alanine--D-alanine ligase	12	12	1	23	13114				983	1091	1006	Marseille-P9602.fasta_00756	Chryseobacterium_aquaticum.fasta_02771	Chryseobacterium_aureum.fasta_03713	Chryseobacterium_balustinum.fasta_03520	Chryseobacterium_formosense.fasta_01814	Chryseobacterium_indoltheticum.fasta_00840	Chryseobacterium_lactis.fasta_01881	Chryseobacterium_piscium.fasta_00178	Chryseobacterium_scophthalmum.fasta_02993	Chryseobacterium_soldanellicola.fasta_00926	Chryseobacterium_taihuense.fasta_02899	Chryseobacterium_ureilyticum.fasta_03477
group_1090		hypothetical protein	12	12	1	23	13113				1031	1094	1053	Marseille-P9602.fasta_00757	Chryseobacterium_aquaticum.fasta_02770	Chryseobacterium_aureum.fasta_03714	Chryseobacterium_balustinum.fasta_03521	Chryseobacterium_formosense.fasta_01815	Chryseobacterium_indoltheticum.fasta_00841	Chryseobacterium_lactis.fasta_01882	Chryseobacterium_piscium.fasta_00177	Chryseobacterium_scophthalmum.fasta_02994	Chryseobacterium_soldanellicola.fasta_00925	Chryseobacterium_taihuense.fasta_02902	Chryseobacterium_ureilyticum.fasta_03476
rluD		Ribosomal large subunit pseudouridine synthase D	12	12	1	23	13112				1064	1073	1068	Marseille-P9602.fasta_00758	Chryseobacterium_aquaticum.fasta_02769	Chryseobacterium_aureum.fasta_03715	Chryseobacterium_balustinum.fasta_03522	Chryseobacterium_formosense.fasta_01816	Chryseobacterium_indoltheticum.fasta_00842	Chryseobacterium_lactis.fasta_01883	Chryseobacterium_piscium.fasta_00176	Chryseobacterium_scophthalmum.fasta_02995	Chryseobacterium_soldanellicola.fasta_00924	Chryseobacterium_taihuense.fasta_02903	Chryseobacterium_ureilyticum.fasta_03475
group_2706		hypothetical protein	12	12	1	23	13111				950	950	950	Marseille-P9602.fasta_00759	Chryseobacterium_aquaticum.fasta_02768	Chryseobacterium_aureum.fasta_03716	Chryseobacterium_balustinum.fasta_03523	Chryseobacterium_formosense.fasta_01817	Chryseobacterium_indoltheticum.fasta_00843	Chryseobacterium_lactis.fasta_01884	Chryseobacterium_piscium.fasta_00175	Chryseobacterium_scophthalmum.fasta_02996	Chryseobacterium_soldanellicola.fasta_00923	Chryseobacterium_taihuense.fasta_02904	Chryseobacterium_ureilyticum.fasta_03474
group_6947		hypothetical protein	2	2	1	23	13109	1581	1		104	107	105	Marseille-P9602.fasta_00760										Chryseobacterium_taihuense.fasta_02905
hemW		Heme chaperone HemW	12	12	1	23	13108				1037	1124	1044	Marseille-P9602.fasta_00761	Chryseobacterium_aquaticum.fasta_02767	Chryseobacterium_aureum.fasta_03717	Chryseobacterium_balustinum.fasta_03524	Chryseobacterium_formosense.fasta_01818	Chryseobacterium_indoltheticum.fasta_00844	Chryseobacterium_lactis.fasta_01885	Chryseobacterium_piscium.fasta_02171	Chryseobacterium_scophthalmum.fasta_02997	Chryseobacterium_soldanellicola.fasta_00921	Chryseobacterium_taihuense.fasta_02906	Chryseobacterium_ureilyticum.fasta_03473
racE		Glutamate racemase 1	12	12	1	23	13107				830	830	830	Marseille-P9602.fasta_00762	Chryseobacterium_aquaticum.fasta_02766	Chryseobacterium_aureum.fasta_03718	Chryseobacterium_balustinum.fasta_03525	Chryseobacterium_formosense.fasta_01819	Chryseobacterium_indoltheticum.fasta_00845	Chryseobacterium_lactis.fasta_01887	Chryseobacterium_piscium.fasta_02170	Chryseobacterium_scophthalmum.fasta_02998	Chryseobacterium_soldanellicola.fasta_00920	Chryseobacterium_taihuense.fasta_02907	Chryseobacterium_ureilyticum.fasta_03472
rsmD		Ribosomal RNA small subunit methyltransferase D	12	12	1	23	13100				572	599	587	Marseille-P9602.fasta_00763	Chryseobacterium_aquaticum.fasta_02765	Chryseobacterium_aureum.fasta_03721	Chryseobacterium_balustinum.fasta_03527	Chryseobacterium_formosense.fasta_01820	Chryseobacterium_indoltheticum.fasta_00846	Chryseobacterium_lactis.fasta_01900	Chryseobacterium_piscium.fasta_02169	Chryseobacterium_scophthalmum.fasta_02999	Chryseobacterium_soldanellicola.fasta_00917	Chryseobacterium_taihuense.fasta_02908	Chryseobacterium_ureilyticum.fasta_03469
group_1089		hypothetical protein	12	12	1	23	13092				716	728	717	Marseille-P9602.fasta_00764	Chryseobacterium_aquaticum.fasta_02764	Chryseobacterium_aureum.fasta_03722	Chryseobacterium_balustinum.fasta_03528	Chryseobacterium_formosense.fasta_01821	Chryseobacterium_indoltheticum.fasta_00847	Chryseobacterium_lactis.fasta_01901	Chryseobacterium_piscium.fasta_02168	Chryseobacterium_scophthalmum.fasta_03000	Chryseobacterium_soldanellicola.fasta_00916	Chryseobacterium_taihuense.fasta_02910	Chryseobacterium_ureilyticum.fasta_03468
mutS2_1		Endonuclease MutS2	12	12	1	23	13091				494	494	494	Marseille-P9602.fasta_00765	Chryseobacterium_aquaticum.fasta_02763	Chryseobacterium_aureum.fasta_03723	Chryseobacterium_balustinum.fasta_03529	Chryseobacterium_formosense.fasta_01822	Chryseobacterium_indoltheticum.fasta_00848	Chryseobacterium_lactis.fasta_01902	Chryseobacterium_piscium.fasta_02167	Chryseobacterium_scophthalmum.fasta_03001	Chryseobacterium_soldanellicola.fasta_00915	Chryseobacterium_taihuense.fasta_02911	Chryseobacterium_ureilyticum.fasta_03467
group_1930		hypothetical protein	12	12	1	23	13090				497	644	509	Marseille-P9602.fasta_00766	Chryseobacterium_aquaticum.fasta_02762	Chryseobacterium_aureum.fasta_03724	Chryseobacterium_balustinum.fasta_03530	Chryseobacterium_formosense.fasta_01823	Chryseobacterium_indoltheticum.fasta_00849	Chryseobacterium_lactis.fasta_01903	Chryseobacterium_piscium.fasta_02166	Chryseobacterium_scophthalmum.fasta_03002	Chryseobacterium_soldanellicola.fasta_00914	Chryseobacterium_taihuense.fasta_02912	Chryseobacterium_ureilyticum.fasta_03466
bga		Beta-galactosidase	1	1	1	23	6594	20	8		1859	1859	1859							Chryseobacterium_lactis.fasta_01628
dap_3		D-aminopeptidase	12	12	1	23	13088				1541	1550	1542	Marseille-P9602.fasta_00768	Chryseobacterium_aquaticum.fasta_02761	Chryseobacterium_aureum.fasta_03727	Chryseobacterium_balustinum.fasta_03532	Chryseobacterium_formosense.fasta_01824	Chryseobacterium_indoltheticum.fasta_00850	Chryseobacterium_lactis.fasta_01906	Chryseobacterium_piscium.fasta_02165	Chryseobacterium_scophthalmum.fasta_03004	Chryseobacterium_soldanellicola.fasta_00912	Chryseobacterium_taihuense.fasta_02913	Chryseobacterium_ureilyticum.fasta_03460
vgb_2		Virginiamycin B lyase	4	4	1	23	12998	439	2		1058	1058	1058	Marseille-P9602.fasta_00769			Chryseobacterium_balustinum.fasta_03533				Chryseobacterium_piscium.fasta_02164	Chryseobacterium_scophthalmum.fasta_03005
group_3204		hypothetical protein	6	6	1	23	13086	439	1		584	893	838	Marseille-P9602.fasta_00770		Chryseobacterium_aureum.fasta_03728	Chryseobacterium_balustinum.fasta_03534				Chryseobacterium_piscium.fasta_02163	Chryseobacterium_scophthalmum.fasta_03006			Chryseobacterium_ureilyticum.fasta_03459
group_635		putative protein	12	12	1	23	13087				476	482	477	Marseille-P9602.fasta_00771	Chryseobacterium_aquaticum.fasta_02760	Chryseobacterium_aureum.fasta_03729	Chryseobacterium_balustinum.fasta_03535	Chryseobacterium_formosense.fasta_01825	Chryseobacterium_indoltheticum.fasta_00851	Chryseobacterium_lactis.fasta_01908	Chryseobacterium_piscium.fasta_02162	Chryseobacterium_scophthalmum.fasta_03007	Chryseobacterium_soldanellicola.fasta_00911	Chryseobacterium_taihuense.fasta_02914	Chryseobacterium_ureilyticum.fasta_03458
group_1087		Putative pre-16S rRNA nuclease	12	12	1	23	13084				416	416	416	Marseille-P9602.fasta_00772	Chryseobacterium_aquaticum.fasta_02759	Chryseobacterium_aureum.fasta_03730	Chryseobacterium_balustinum.fasta_03536	Chryseobacterium_formosense.fasta_01826	Chryseobacterium_indoltheticum.fasta_00852	Chryseobacterium_lactis.fasta_01909	Chryseobacterium_piscium.fasta_02161	Chryseobacterium_scophthalmum.fasta_03008	Chryseobacterium_soldanellicola.fasta_00910	Chryseobacterium_taihuense.fasta_02915	Chryseobacterium_ureilyticum.fasta_03457
def1		Peptide deformylase 1	12	12	1	23	13083				572	572	572	Marseille-P9602.fasta_00773	Chryseobacterium_aquaticum.fasta_02758	Chryseobacterium_aureum.fasta_03731	Chryseobacterium_balustinum.fasta_03537	Chryseobacterium_formosense.fasta_01827	Chryseobacterium_indoltheticum.fasta_00853	Chryseobacterium_lactis.fasta_01910	Chryseobacterium_piscium.fasta_02160	Chryseobacterium_scophthalmum.fasta_03009	Chryseobacterium_soldanellicola.fasta_00909	Chryseobacterium_taihuense.fasta_02916	Chryseobacterium_ureilyticum.fasta_03456
group_1929		hypothetical protein	12	12	1	23	13082				548	590	561	Marseille-P9602.fasta_00774	Chryseobacterium_aquaticum.fasta_02757	Chryseobacterium_aureum.fasta_03732	Chryseobacterium_balustinum.fasta_03538	Chryseobacterium_formosense.fasta_01828	Chryseobacterium_indoltheticum.fasta_00854	Chryseobacterium_lactis.fasta_01911	Chryseobacterium_piscium.fasta_02159	Chryseobacterium_scophthalmum.fasta_03010	Chryseobacterium_soldanellicola.fasta_00908	Chryseobacterium_taihuense.fasta_02917	Chryseobacterium_ureilyticum.fasta_03455
mazG		Nucleoside triphosphate pyrophosphohydrolase	12	12	1	23	13081				767	776	769	Marseille-P9602.fasta_00775	Chryseobacterium_aquaticum.fasta_02756	Chryseobacterium_aureum.fasta_03733	Chryseobacterium_balustinum.fasta_03539	Chryseobacterium_formosense.fasta_01829	Chryseobacterium_indoltheticum.fasta_00855	Chryseobacterium_lactis.fasta_01912	Chryseobacterium_piscium.fasta_02158	Chryseobacterium_scophthalmum.fasta_03011	Chryseobacterium_soldanellicola.fasta_00907	Chryseobacterium_taihuense.fasta_02918	Chryseobacterium_ureilyticum.fasta_03454
group_3351		hypothetical protein	7	7	1	23	12999	870	1		1079	1115	1084	Marseille-P9602.fasta_00776			Chryseobacterium_balustinum.fasta_03540	Chryseobacterium_formosense.fasta_01830	Chryseobacterium_indoltheticum.fasta_00856		Chryseobacterium_piscium.fasta_02157	Chryseobacterium_scophthalmum.fasta_03012		Chryseobacterium_taihuense.fasta_02919
group_1928		hypothetical protein	12	12	1	23	13080				866	878	872	Marseille-P9602.fasta_00777	Chryseobacterium_aquaticum.fasta_02755	Chryseobacterium_aureum.fasta_03734	Chryseobacterium_balustinum.fasta_03541	Chryseobacterium_formosense.fasta_01831	Chryseobacterium_indoltheticum.fasta_00857	Chryseobacterium_lactis.fasta_01913	Chryseobacterium_piscium.fasta_02156	Chryseobacterium_scophthalmum.fasta_03013	Chryseobacterium_soldanellicola.fasta_00906	Chryseobacterium_taihuense.fasta_02920	Chryseobacterium_ureilyticum.fasta_03453
cpdA_3		3',5'-cyclic adenosine monophosphate phosphodiesterase CpdA	12	12	1	23	13076				3713	3719	3714	Marseille-P9602.fasta_00778	Chryseobacterium_aquaticum.fasta_02753	Chryseobacterium_aureum.fasta_03736	Chryseobacterium_balustinum.fasta_03543	Chryseobacterium_formosense.fasta_01833	Chryseobacterium_indoltheticum.fasta_00859	Chryseobacterium_lactis.fasta_01915	Chryseobacterium_piscium.fasta_02142	Chryseobacterium_scophthalmum.fasta_03014	Chryseobacterium_soldanellicola.fasta_00905	Chryseobacterium_taihuense.fasta_02922	Chryseobacterium_ureilyticum.fasta_03451
group_633		hypothetical protein	12	12	1	23	13066				1160	1175	1170	Marseille-P9602.fasta_00779	Chryseobacterium_aquaticum.fasta_02752	Chryseobacterium_aureum.fasta_03737	Chryseobacterium_balustinum.fasta_03544	Chryseobacterium_formosense.fasta_01834	Chryseobacterium_indoltheticum.fasta_00860	Chryseobacterium_lactis.fasta_01916	Chryseobacterium_piscium.fasta_02141	Chryseobacterium_scophthalmum.fasta_03015	Chryseobacterium_soldanellicola.fasta_00904	Chryseobacterium_taihuense.fasta_02923	Chryseobacterium_ureilyticum.fasta_03450
group_4234		hypothetical protein	6	6	1	23	13054	1	1411		914	923	915	Marseille-P9602.fasta_00780		Chryseobacterium_aureum.fasta_03738	Chryseobacterium_balustinum.fasta_03545		Chryseobacterium_indoltheticum.fasta_00861		Chryseobacterium_piscium.fasta_02140	Chryseobacterium_scophthalmum.fasta_03016
group_631		hypothetical protein	11	11	1	23	13053	1	1456		1262	2450	2187	Marseille-P9602.fasta_00781	Chryseobacterium_aquaticum.fasta_02751	Chryseobacterium_aureum.fasta_03739	Chryseobacterium_balustinum.fasta_03546	Chryseobacterium_formosense.fasta_01835	Chryseobacterium_indoltheticum.fasta_00862	Chryseobacterium_lactis.fasta_01917	Chryseobacterium_piscium.fasta_02139	Chryseobacterium_scophthalmum.fasta_03017	Chryseobacterium_soldanellicola.fasta_00903		Chryseobacterium_ureilyticum.fasta_03449
bglB		Thermostable beta-glucosidase B	1	1	1	23	10190	1	3227		2351	2351	2351				Chryseobacterium_balustinum.fasta_02182
bglK		Beta-glucoside kinase	1	1	1	23	14361	364	26		938	938	938							Chryseobacterium_lactis.fasta_01348
bin3		Putative transposon Tn552 DNA-invertase bin3	1	1	1	23	10931	1	1887		131	131	131						Chryseobacterium_indoltheticum.fasta_03215
group_6497		hypothetical protein	2	2	1	23	1943	1	7677		3269	3359	3314	Marseille-P9602.fasta_00785				Chryseobacterium_formosense.fasta_03094
group_48		hypothetical protein	2	2	1	23	1944	1	7665		824	1613	1218	Marseille-P9602.fasta_00786										Chryseobacterium_taihuense.fasta_02461
mapB		Methionine aminopeptidase 2	9	9	1	23	14424	1	1763		764	860	774	Marseille-P9602.fasta_00787		Chryseobacterium_aureum.fasta_03935	Chryseobacterium_balustinum.fasta_02555	Chryseobacterium_formosense.fasta_01927	Chryseobacterium_indoltheticum.fasta_00902	Chryseobacterium_lactis.fasta_02212	Chryseobacterium_piscium.fasta_01491	Chryseobacterium_scophthalmum.fasta_03023	Chryseobacterium_soldanellicola.fasta_00870
bin3_1		Putative transposon Tn552 DNA-invertase bin3	1	1	1	23	12187	1	9162		680	680	680												Chryseobacterium_ureilyticum.fasta_01795
bin3_2		Putative transposon Tn552 DNA-invertase bin3	1	1	1	23	6773	1	6233		593	593	593												Chryseobacterium_ureilyticum.fasta_02200
bla		Beta-lactamase OXA-2	1	1	1	23	7563	458	4		857	857	857							Chryseobacterium_lactis.fasta_00152
blaR1		Regulatory protein BlaR1	1	1	1	23	4935	1	1681		815	815	815							Chryseobacterium_lactis.fasta_04470
group_2124		hypothetical protein	8	8	1	23	11517	1	6149		536	569	548	Marseille-P9602.fasta_00792	Chryseobacterium_aquaticum.fasta_00044		Chryseobacterium_balustinum.fasta_03933	Chryseobacterium_formosense.fasta_00058	Chryseobacterium_indoltheticum.fasta_03304		Chryseobacterium_piscium.fasta_01343	Chryseobacterium_scophthalmum.fasta_03133		Chryseobacterium_taihuense.fasta_01049
group_2917		hypothetical protein	6	6	1	23	11063	1	6142		476	656	615	Marseille-P9602.fasta_00793	Chryseobacterium_aquaticum.fasta_00045				Chryseobacterium_indoltheticum.fasta_03303		Chryseobacterium_piscium.fasta_01342	Chryseobacterium_scophthalmum.fasta_03134		Chryseobacterium_taihuense.fasta_01048
ptk		Tyrosine-protein kinase ptk	7	7	1	23	11062	1	6132		2345	2357	2350	Marseille-P9602.fasta_00794	Chryseobacterium_aquaticum.fasta_00046		Chryseobacterium_balustinum.fasta_03932	Chryseobacterium_formosense.fasta_00060			Chryseobacterium_piscium.fasta_01341	Chryseobacterium_scophthalmum.fasta_03135		Chryseobacterium_taihuense.fasta_01047
group_6365		hypothetical protein	2	2	1	23	11061	1	6112		1484	1496	1490	Marseille-P9602.fasta_00795			Chryseobacterium_balustinum.fasta_03931
group_6364	dapH_2	2,3,4,5-tetrahydropyridine-2,6-dicarboxylate N-acetyltransferase	2	2	1	23	11444	1	6111		671	674	672	Marseille-P9602.fasta_00796			Chryseobacterium_balustinum.fasta_03930
bltD		Spermine/spermidine acetyltransferase	1	1	1	23	10537	1	3458		473	473	473										Chryseobacterium_soldanellicola.fasta_00771
wbiB		dTDP-L-rhamnose 4-epimerase	2	2	1	23	11447	1	6108		1136	1136	1136	Marseille-P9602.fasta_00798			Chryseobacterium_balustinum.fasta_03927
arnC_17		Undecaprenyl-phosphate 4-deoxy-4-formamido-L-arabinose transferase	2	2	1	23	11448	1	6107		899	902	900	Marseille-P9602.fasta_00799			Chryseobacterium_balustinum.fasta_03926
bpaC		Autotransporter adhesin BpaC	1	1	1	23	774	1003	1		443	443	443											Chryseobacterium_taihuense.fasta_00259
bphP		Bacteriophytochrome	1	1	1	23	11893	1	9612		641	641	641											Chryseobacterium_taihuense.fasta_00743
braC		Leucine-, isoleucine-, valine-, threonine-, and alanine-binding protein	1	1	1	23	6	1	3899		1187	1187	1187					Chryseobacterium_formosense.fasta_00322
bshA_1		N-acetyl-alpha-D-glucosaminyl L-malate synthase	1	1	1	23	8108	1	5763		1106	1106	1106							Chryseobacterium_lactis.fasta_00002
bshB1_2		N-acetyl-alpha-D-glucosaminyl L-malate deacetylase 1	1	1	1	23	11069	1	6155		674	674	674							Chryseobacterium_lactis.fasta_05130
bspRIM		Modification methylase BspRI	1	1	1	23	10800	1	4423		1361	1361	1361											Chryseobacterium_taihuense.fasta_01987
rfbC		dTDP-4-dehydrorhamnose 3,5-epimerase	12	12	1	23	11455				545	617	551	Marseille-P9602.fasta_00806	Chryseobacterium_aquaticum.fasta_00056	Chryseobacterium_aureum.fasta_01798	Chryseobacterium_balustinum.fasta_03919	Chryseobacterium_formosense.fasta_00069	Chryseobacterium_indoltheticum.fasta_03293	Chryseobacterium_lactis.fasta_05125	Chryseobacterium_piscium.fasta_01334	Chryseobacterium_scophthalmum.fasta_03142	Chryseobacterium_soldanellicola.fasta_02309	Chryseobacterium_taihuense.fasta_01038	Chryseobacterium_ureilyticum.fasta_01300
group_3366		hypothetical protein	6	6	1	23	11123	758	1		1349	1388	1381	Marseille-P9602.fasta_00807			Chryseobacterium_balustinum.fasta_03918		Chryseobacterium_indoltheticum.fasta_03292		Chryseobacterium_piscium.fasta_01333	Chryseobacterium_scophthalmum.fasta_03143		Chryseobacterium_taihuense.fasta_01037
rimO		Ribosomal protein S12 methylthiotransferase RimO	12	12	1	23	11439				1301	1331	1303	Marseille-P9602.fasta_00808	Chryseobacterium_aquaticum.fasta_00057	Chryseobacterium_aureum.fasta_01797	Chryseobacterium_balustinum.fasta_03917	Chryseobacterium_formosense.fasta_00070	Chryseobacterium_indoltheticum.fasta_03290	Chryseobacterium_lactis.fasta_05124	Chryseobacterium_piscium.fasta_01332	Chryseobacterium_scophthalmum.fasta_03144	Chryseobacterium_soldanellicola.fasta_02308	Chryseobacterium_taihuense.fasta_01036	Chryseobacterium_ureilyticum.fasta_01299
rlpA_1		Endolytic peptidoglycan transglycosylase RlpA	3	3	1	23	11156	51	3		371	371	371	Marseille-P9602.fasta_00809			Chryseobacterium_balustinum.fasta_03915					Chryseobacterium_scophthalmum.fasta_03146
rlpA		Endolytic peptidoglycan transglycosylase RlpA	11	11	1	23	11437	51	13		368	371	370	Marseille-P9602.fasta_00810	Chryseobacterium_aquaticum.fasta_00059	Chryseobacterium_aureum.fasta_01791	Chryseobacterium_balustinum.fasta_03914	Chryseobacterium_formosense.fasta_00071	Chryseobacterium_indoltheticum.fasta_03288	Chryseobacterium_lactis.fasta_05121	Chryseobacterium_piscium.fasta_01330	Chryseobacterium_scophthalmum.fasta_03147	Chryseobacterium_soldanellicola.fasta_02305		Chryseobacterium_ureilyticum.fasta_01295
exoA		Exodeoxyribonuclease	12	12	1	23	11435				764	764	764	Marseille-P9602.fasta_00811	Chryseobacterium_aquaticum.fasta_00061	Chryseobacterium_aureum.fasta_01790	Chryseobacterium_balustinum.fasta_03913	Chryseobacterium_formosense.fasta_00072	Chryseobacterium_indoltheticum.fasta_03287	Chryseobacterium_lactis.fasta_05120	Chryseobacterium_piscium.fasta_01329	Chryseobacterium_scophthalmum.fasta_03148	Chryseobacterium_soldanellicola.fasta_02304	Chryseobacterium_taihuense.fasta_01234	Chryseobacterium_ureilyticum.fasta_01294
group_5356	pal_1	hypothetical protein	4	4	1	23	11434	706	1		410	410	410	Marseille-P9602.fasta_00812			Chryseobacterium_balustinum.fasta_03912				Chryseobacterium_piscium.fasta_01328	Chryseobacterium_scophthalmum.fasta_03149
rcsC_1		Sensor histidine kinase RcsC	5	5	1	23	11427	706	3		3875	3887	3879	Marseille-P9602.fasta_00813			Chryseobacterium_balustinum.fasta_03911		Chryseobacterium_indoltheticum.fasta_03286		Chryseobacterium_piscium.fasta_01327	Chryseobacterium_scophthalmum.fasta_03150
group_3852		hypothetical protein	5	5	1	23	11428	706	2		1247	1247	1247	Marseille-P9602.fasta_00814			Chryseobacterium_balustinum.fasta_03910		Chryseobacterium_indoltheticum.fasta_03285		Chryseobacterium_piscium.fasta_01326	Chryseobacterium_scophthalmum.fasta_03151
rssB		Regulator of RpoS	12	12	1	23	11429				1544	1544	1544	Marseille-P9602.fasta_00815	Chryseobacterium_aquaticum.fasta_00062	Chryseobacterium_aureum.fasta_01787	Chryseobacterium_balustinum.fasta_03909	Chryseobacterium_formosense.fasta_00075	Chryseobacterium_indoltheticum.fasta_03284	Chryseobacterium_lactis.fasta_05118	Chryseobacterium_piscium.fasta_01325	Chryseobacterium_scophthalmum.fasta_03152	Chryseobacterium_soldanellicola.fasta_02303	Chryseobacterium_taihuense.fasta_01235	Chryseobacterium_ureilyticum.fasta_01292
dgt_2		Deoxyguanosinetriphosphate triphosphohydrolase	12	12	1	23	11424				1205	1259	1222	Marseille-P9602.fasta_00816	Chryseobacterium_aquaticum.fasta_00063	Chryseobacterium_aureum.fasta_01785	Chryseobacterium_balustinum.fasta_03908	Chryseobacterium_formosense.fasta_00076	Chryseobacterium_indoltheticum.fasta_03283	Chryseobacterium_lactis.fasta_05116	Chryseobacterium_piscium.fasta_01324	Chryseobacterium_scophthalmum.fasta_03153	Chryseobacterium_soldanellicola.fasta_02301	Chryseobacterium_taihuense.fasta_01236	Chryseobacterium_ureilyticum.fasta_01290
lpxD_2		UDP-3-O-acylglucosamine N-acyltransferase	12	12	1	23	11423				1031	1031	1031	Marseille-P9602.fasta_00817	Chryseobacterium_aquaticum.fasta_00064	Chryseobacterium_aureum.fasta_01784	Chryseobacterium_balustinum.fasta_03907	Chryseobacterium_formosense.fasta_00077	Chryseobacterium_indoltheticum.fasta_03282	Chryseobacterium_lactis.fasta_05115	Chryseobacterium_piscium.fasta_01323	Chryseobacterium_scophthalmum.fasta_03154	Chryseobacterium_soldanellicola.fasta_02300	Chryseobacterium_taihuense.fasta_01237	Chryseobacterium_ureilyticum.fasta_01289
lpxC		UDP-3-O-acyl-N-acetylglucosamine deacetylase	12	12	1	23	11422				1388	1397	1393	Marseille-P9602.fasta_00818	Chryseobacterium_aquaticum.fasta_00065	Chryseobacterium_aureum.fasta_01783	Chryseobacterium_balustinum.fasta_03906	Chryseobacterium_formosense.fasta_00078	Chryseobacterium_indoltheticum.fasta_03281	Chryseobacterium_lactis.fasta_05114	Chryseobacterium_piscium.fasta_01322	Chryseobacterium_scophthalmum.fasta_03155	Chryseobacterium_soldanellicola.fasta_02299	Chryseobacterium_taihuense.fasta_01238	Chryseobacterium_ureilyticum.fasta_01288
lpxA		Acyl-[acyl-carrier-protein]--UDP-N-acetylglucosamine O-acyltransferase	12	12	1	23	11421				788	794	789	Marseille-P9602.fasta_00819	Chryseobacterium_aquaticum.fasta_00066	Chryseobacterium_aureum.fasta_01782	Chryseobacterium_balustinum.fasta_03905	Chryseobacterium_formosense.fasta_00079	Chryseobacterium_indoltheticum.fasta_03280	Chryseobacterium_lactis.fasta_05113	Chryseobacterium_piscium.fasta_01321	Chryseobacterium_scophthalmum.fasta_03156	Chryseobacterium_soldanellicola.fasta_02298	Chryseobacterium_taihuense.fasta_01239	Chryseobacterium_ureilyticum.fasta_01287
group_4418		hypothetical protein	4	4	1	23	11419	855	1		344	380	354	Marseille-P9602.fasta_00820			Chryseobacterium_balustinum.fasta_03904				Chryseobacterium_piscium.fasta_01320	Chryseobacterium_scophthalmum.fasta_03157
efp		Elongation factor P	12	12	1	23	11420				563	566	563	Marseille-P9602.fasta_00821	Chryseobacterium_aquaticum.fasta_00067	Chryseobacterium_aureum.fasta_01780	Chryseobacterium_balustinum.fasta_03903	Chryseobacterium_formosense.fasta_00080	Chryseobacterium_indoltheticum.fasta_03278	Chryseobacterium_lactis.fasta_05112	Chryseobacterium_piscium.fasta_01319	Chryseobacterium_scophthalmum.fasta_03158	Chryseobacterium_soldanellicola.fasta_02297	Chryseobacterium_taihuense.fasta_01240	Chryseobacterium_ureilyticum.fasta_01286
group_1251	lpxD_2	UDP-3-O-acylglucosamine N-acyltransferase	12	12	1	23	11418				902	902	902	Marseille-P9602.fasta_00822	Chryseobacterium_aquaticum.fasta_00068	Chryseobacterium_aureum.fasta_01779	Chryseobacterium_balustinum.fasta_03902	Chryseobacterium_formosense.fasta_00082	Chryseobacterium_indoltheticum.fasta_03277	Chryseobacterium_lactis.fasta_05111	Chryseobacterium_piscium.fasta_01318	Chryseobacterium_scophthalmum.fasta_03159	Chryseobacterium_soldanellicola.fasta_02296	Chryseobacterium_taihuense.fasta_01241	Chryseobacterium_ureilyticum.fasta_01285
group_6488		hypothetical protein	2	2	1	23	2629	1	5702		1226	1229	1227	Marseille-P9602.fasta_00823				Chryseobacterium_formosense.fasta_02897
btr_1		HTH-type transcriptional activator Btr	1	1	1	23	15857	1	3972		839	839	839								Chryseobacterium_piscium.fasta_00392
btr_2		HTH-type transcriptional activator Btr	1	1	1	23	4679	1	8437		827	827	827							Chryseobacterium_lactis.fasta_02520
btsR_1		Transcriptional regulatory protein BtsR	1	1	1	23	5203	1	7291		716	716	716				Chryseobacterium_balustinum.fasta_02326
btsR_3		Transcriptional regulatory protein BtsR	1	1	1	23	14439	1	8212		752	752	752				Chryseobacterium_balustinum.fasta_03112
btsR_4		Transcriptional regulatory protein BtsR	1	1	1	23	15146	2	28		704	704	704												Chryseobacterium_ureilyticum.fasta_04428
btuB_15		Vitamin B12 transporter BtuB	1	1	1	23	3817	1	3566		2348	2348	2348										Chryseobacterium_soldanellicola.fasta_03013
btuB_21		Vitamin B12 transporter BtuB	1	1	1	23	899	1	8753		1976	1976	1976							Chryseobacterium_lactis.fasta_04157
btuB_23		Vitamin B12 transporter BtuB	1	1	1	23	2340	1	9215		2174	2174	2174							Chryseobacterium_lactis.fasta_04673
btuB_25		Vitamin B12 transporter BtuB	1	1	1	23	11703	1	9777		1838	1838	1838							Chryseobacterium_lactis.fasta_04998
btuB_26		Vitamin B12 transporter BtuB	1	1	1	23	6400	1	9880		2723	2723	2723							Chryseobacterium_lactis.fasta_05044
btuD_7		Vitamin B12 import ATP-binding protein BtuD	1	1	1	23	11536	1	2223		1154	1154	1154										Chryseobacterium_soldanellicola.fasta_03092
btuE_2		Thioredoxin/glutathione peroxidase BtuE	1	1	1	23	958	1	2521		566	566	566			Chryseobacterium_aureum.fasta_00951
budC		Diacetyl reductase [(S)-acetoin forming]	1	1	1	23	10955	1	2921		779	779	779					Chryseobacterium_formosense.fasta_00346
butA		Diacetyl reductase [(S)-acetoin forming]	1	1	1	23	549	1	1162		752	752	752										Chryseobacterium_soldanellicola.fasta_01962
cadA		Cadmium, zinc and cobalt-transporting ATPase	1	1	1	23	2164	1	7577		2048	2048	2048											Chryseobacterium_taihuense.fasta_00110
group_3190	apxIB	Vitamin B12 import ATP-binding protein BtuD	4	4	1	23	9157	1	6494		596	2207	1801	Marseille-P9602.fasta_00839		Chryseobacterium_aureum.fasta_02895		Chryseobacterium_formosense.fasta_02969							Chryseobacterium_ureilyticum.fasta_01607
cadC		Cadmium resistance transcriptional regulatory protein CadC	1	1	1	23	2287	1	9266		380	380	380									Chryseobacterium_scophthalmum.fasta_01465
carB_2		Carbamoyl-phosphate synthase large chain	1	1	1	23	12598	1	3686		1046	1046	1046			Chryseobacterium_aureum.fasta_02116
cas2_2		CRISPR-associated endoribonuclease Cas2	1	1	1	23	2572	1	5208		1307	1307	1307												Chryseobacterium_ureilyticum.fasta_01231
cas2_3		CRISPR-associated endoribonuclease Cas2	1	1	1	23	7716	1	7132		263	263	263												Chryseobacterium_ureilyticum.fasta_02709
cas9_2		CRISPR-associated endonuclease Cas9	1	1	1	23	8740	1	2378		1049	1049	1049	Marseille-P9602.fasta_00294
cat_1		Chloramphenicol acetyltransferase	1	1	1	23	6903	1	9136		629	629	629												Chryseobacterium_ureilyticum.fasta_01810
group_296	dnaG_1	DNA primase	3	3	1	23	9164	1	6501		875	983	913	Marseille-P9602.fasta_00846			Chryseobacterium_balustinum.fasta_02648					Chryseobacterium_scophthalmum.fasta_03171
group_5293		hypothetical protein	3	3	1	23	9165	1	6408		779	1160	1031	Marseille-P9602.fasta_00847			Chryseobacterium_balustinum.fasta_02647					Chryseobacterium_scophthalmum.fasta_03172
group_3791		hypothetical protein	5	5	1	23	9216	1	6407		281	284	282	Marseille-P9602.fasta_00848			Chryseobacterium_balustinum.fasta_02646	Chryseobacterium_formosense.fasta_02896	Chryseobacterium_indoltheticum.fasta_01604			Chryseobacterium_scophthalmum.fasta_03173
group_2040	xerC_3	Tyrosine recombinase XerC	3	3	1	23	9219	1	6403		1133	1139	1137	Marseille-P9602.fasta_00849			Chryseobacterium_balustinum.fasta_02643		Chryseobacterium_indoltheticum.fasta_01747
mnmE		tRNA modification GTPase MnmE	12	12	1	23	9260				1385	1451	1390	Marseille-P9602.fasta_00850	Chryseobacterium_aquaticum.fasta_03296	Chryseobacterium_aureum.fasta_01397	Chryseobacterium_balustinum.fasta_02642	Chryseobacterium_formosense.fasta_02893	Chryseobacterium_indoltheticum.fasta_01748	Chryseobacterium_lactis.fasta_04594	Chryseobacterium_piscium.fasta_01838	Chryseobacterium_scophthalmum.fasta_03195	Chryseobacterium_soldanellicola.fasta_02053	Chryseobacterium_taihuense.fasta_00798	Chryseobacterium_ureilyticum.fasta_00285
azoR_2		FMN-dependent NADH-azoreductase	8	8	1	23	9261	1	9792		578	626	584	Marseille-P9602.fasta_00851		Chryseobacterium_aureum.fasta_01495	Chryseobacterium_balustinum.fasta_02641		Chryseobacterium_indoltheticum.fasta_01749	Chryseobacterium_lactis.fasta_04725	Chryseobacterium_piscium.fasta_01837	Chryseobacterium_scophthalmum.fasta_03196			Chryseobacterium_ureilyticum.fasta_00219
fnr_1		Anaerobic regulatory protein	5	5	1	23	9263	1	9789		566	566	566	Marseille-P9602.fasta_00852			Chryseobacterium_balustinum.fasta_02639		Chryseobacterium_indoltheticum.fasta_01750		Chryseobacterium_piscium.fasta_01835	Chryseobacterium_scophthalmum.fasta_03197
pepQ		Xaa-Pro dipeptidase	12	12	1	23	9264				1769	1769	1769	Marseille-P9602.fasta_00853	Chryseobacterium_aquaticum.fasta_03295	Chryseobacterium_aureum.fasta_01498	Chryseobacterium_balustinum.fasta_02637	Chryseobacterium_formosense.fasta_02891	Chryseobacterium_indoltheticum.fasta_01751	Chryseobacterium_lactis.fasta_04728	Chryseobacterium_piscium.fasta_01833	Chryseobacterium_scophthalmum.fasta_03198	Chryseobacterium_soldanellicola.fasta_02054	Chryseobacterium_taihuense.fasta_00797	Chryseobacterium_ureilyticum.fasta_00216
group_1162		hypothetical protein	12	12	1	23	9265				437	533	448	Marseille-P9602.fasta_00854	Chryseobacterium_aquaticum.fasta_03294	Chryseobacterium_aureum.fasta_01499	Chryseobacterium_balustinum.fasta_02636	Chryseobacterium_formosense.fasta_02890	Chryseobacterium_indoltheticum.fasta_01752	Chryseobacterium_lactis.fasta_04729	Chryseobacterium_piscium.fasta_01832	Chryseobacterium_scophthalmum.fasta_03199	Chryseobacterium_soldanellicola.fasta_02055	Chryseobacterium_taihuense.fasta_00796	Chryseobacterium_ureilyticum.fasta_00215
group_2421		hypothetical protein	11	11	1	23	9266	269	1		167	167	167	Marseille-P9602.fasta_00855	Chryseobacterium_aquaticum.fasta_03293	Chryseobacterium_aureum.fasta_01500	Chryseobacterium_balustinum.fasta_02635	Chryseobacterium_formosense.fasta_02889		Chryseobacterium_lactis.fasta_04730	Chryseobacterium_piscium.fasta_01831	Chryseobacterium_scophthalmum.fasta_03200	Chryseobacterium_soldanellicola.fasta_02056	Chryseobacterium_taihuense.fasta_00795	Chryseobacterium_ureilyticum.fasta_00214
group_1161		hypothetical protein	12	12	1	23	9284				1103	1106	1104	Marseille-P9602.fasta_00856	Chryseobacterium_aquaticum.fasta_03292	Chryseobacterium_aureum.fasta_01501	Chryseobacterium_balustinum.fasta_02634	Chryseobacterium_formosense.fasta_02888	Chryseobacterium_indoltheticum.fasta_01753	Chryseobacterium_lactis.fasta_04731	Chryseobacterium_piscium.fasta_01830	Chryseobacterium_scophthalmum.fasta_03201	Chryseobacterium_soldanellicola.fasta_02057	Chryseobacterium_taihuense.fasta_00794	Chryseobacterium_ureilyticum.fasta_00213
rocA		1-pyrroline-5-carboxylate dehydrogenase	12	12	1	23	9285				1625	1625	1625	Marseille-P9602.fasta_00857	Chryseobacterium_aquaticum.fasta_03244	Chryseobacterium_aureum.fasta_01518	Chryseobacterium_balustinum.fasta_02620	Chryseobacterium_formosense.fasta_02887	Chryseobacterium_indoltheticum.fasta_01754	Chryseobacterium_lactis.fasta_04745	Chryseobacterium_piscium.fasta_01816	Chryseobacterium_scophthalmum.fasta_03215	Chryseobacterium_soldanellicola.fasta_02059	Chryseobacterium_taihuense.fasta_00793	Chryseobacterium_ureilyticum.fasta_00199
group_2373		hypothetical protein	10	10	1	23	9288	1	4152		839	845	844	Marseille-P9602.fasta_00858	Chryseobacterium_aquaticum.fasta_02631	Chryseobacterium_aureum.fasta_04385	Chryseobacterium_balustinum.fasta_02619	Chryseobacterium_formosense.fasta_02886	Chryseobacterium_indoltheticum.fasta_01755		Chryseobacterium_piscium.fasta_01815	Chryseobacterium_scophthalmum.fasta_03216	Chryseobacterium_soldanellicola.fasta_00339	Chryseobacterium_taihuense.fasta_00792
bcrA_2		Bacitracin transport ATP-binding protein BcrA	10	10	1	23	9289	1	4153		902	1043	934	Marseille-P9602.fasta_00859	Chryseobacterium_aquaticum.fasta_02630	Chryseobacterium_aureum.fasta_04386	Chryseobacterium_balustinum.fasta_02618	Chryseobacterium_formosense.fasta_02885	Chryseobacterium_indoltheticum.fasta_01756		Chryseobacterium_piscium.fasta_01814	Chryseobacterium_scophthalmum.fasta_03217	Chryseobacterium_soldanellicola.fasta_00338	Chryseobacterium_taihuense.fasta_00791
mpa_2		Proteasome-associated ATPase	11	11	1	23	9290	1	4157		1343	1361	1352	Marseille-P9602.fasta_00860	Chryseobacterium_aquaticum.fasta_02629	Chryseobacterium_aureum.fasta_04387		Chryseobacterium_formosense.fasta_02884	Chryseobacterium_indoltheticum.fasta_01757	Chryseobacterium_lactis.fasta_02749	Chryseobacterium_piscium.fasta_01813	Chryseobacterium_scophthalmum.fasta_03218	Chryseobacterium_soldanellicola.fasta_00337	Chryseobacterium_taihuense.fasta_01115	Chryseobacterium_ureilyticum.fasta_03186
group_4466		hypothetical protein	4	4	1	23	9291	1	4146		959	959	959	Marseille-P9602.fasta_00861				Chryseobacterium_formosense.fasta_02883			Chryseobacterium_piscium.fasta_01812	Chryseobacterium_scophthalmum.fasta_03219
catD		Putative oxidoreductase CatD	1	1	1	23	13189	432	6		461	461	461							Chryseobacterium_lactis.fasta_03014
prfB_2		Peptide chain release factor RF2	11	11	1	23	9295	1	4145		1112	1130	1113	Marseille-P9602.fasta_00863	Chryseobacterium_aquaticum.fasta_02628	Chryseobacterium_aureum.fasta_04391		Chryseobacterium_formosense.fasta_02880	Chryseobacterium_indoltheticum.fasta_01758	Chryseobacterium_lactis.fasta_02752	Chryseobacterium_piscium.fasta_01811	Chryseobacterium_scophthalmum.fasta_03220	Chryseobacterium_soldanellicola.fasta_00335	Chryseobacterium_taihuense.fasta_00691	Chryseobacterium_ureilyticum.fasta_03188
dedA		putative membrane protein	11	11	1	23	9296	1	4142		695	716	709	Marseille-P9602.fasta_00864	Chryseobacterium_aquaticum.fasta_02627	Chryseobacterium_aureum.fasta_04392		Chryseobacterium_formosense.fasta_02879	Chryseobacterium_indoltheticum.fasta_01759	Chryseobacterium_lactis.fasta_02753	Chryseobacterium_piscium.fasta_01810	Chryseobacterium_scophthalmum.fasta_03221	Chryseobacterium_soldanellicola.fasta_00334	Chryseobacterium_taihuense.fasta_00692	Chryseobacterium_ureilyticum.fasta_03189
aes_1		Acetyl esterase	11	11	1	23	9298	1	4141		860	869	863	Marseille-P9602.fasta_00865	Chryseobacterium_aquaticum.fasta_02626	Chryseobacterium_aureum.fasta_04393		Chryseobacterium_formosense.fasta_02878	Chryseobacterium_indoltheticum.fasta_01760	Chryseobacterium_lactis.fasta_02754	Chryseobacterium_piscium.fasta_01809	Chryseobacterium_scophthalmum.fasta_03222	Chryseobacterium_soldanellicola.fasta_00333	Chryseobacterium_taihuense.fasta_00693	Chryseobacterium_ureilyticum.fasta_03190
group_5452		hypothetical protein	3	3	1	23	9297	1	4123		485	497	489	Marseille-P9602.fasta_00866					Chryseobacterium_indoltheticum.fasta_01761		Chryseobacterium_piscium.fasta_01808
yedI		Inner membrane protein YedI	11	11	1	23	9301	1	4139		881	908	898	Marseille-P9602.fasta_00867	Chryseobacterium_aquaticum.fasta_02625	Chryseobacterium_aureum.fasta_04396		Chryseobacterium_formosense.fasta_02876	Chryseobacterium_indoltheticum.fasta_01762	Chryseobacterium_lactis.fasta_02755	Chryseobacterium_piscium.fasta_01807	Chryseobacterium_scophthalmum.fasta_03224	Chryseobacterium_soldanellicola.fasta_00331	Chryseobacterium_taihuense.fasta_00694	Chryseobacterium_ureilyticum.fasta_03191
group_3078		hypothetical protein	6	6	1	23	9305	1	4133		827	920	902	Marseille-P9602.fasta_00868	Chryseobacterium_aquaticum.fasta_02624			Chryseobacterium_formosense.fasta_02875	Chryseobacterium_indoltheticum.fasta_01765		Chryseobacterium_piscium.fasta_01805	Chryseobacterium_scophthalmum.fasta_03226
group_4025		hypothetical protein	6	6	1	23	9306	1	4134		350	350	350	Marseille-P9602.fasta_00869	Chryseobacterium_aquaticum.fasta_02623			Chryseobacterium_formosense.fasta_02873	Chryseobacterium_indoltheticum.fasta_01767		Chryseobacterium_piscium.fasta_01804	Chryseobacterium_scophthalmum.fasta_03227
group_2371	dnaJ_4	Chaperone protein DnaJ	11	11	1	23	9307	1	4135		1115	1187	1124	Marseille-P9602.fasta_00870	Chryseobacterium_aquaticum.fasta_02622	Chryseobacterium_aureum.fasta_04397		Chryseobacterium_formosense.fasta_02872	Chryseobacterium_indoltheticum.fasta_01768	Chryseobacterium_lactis.fasta_02757	Chryseobacterium_piscium.fasta_01803	Chryseobacterium_scophthalmum.fasta_03228	Chryseobacterium_soldanellicola.fasta_00330	Chryseobacterium_taihuense.fasta_01136	Chryseobacterium_ureilyticum.fasta_03192
grpE		Protein GrpE	11	11	1	23	7288	1	4128		536	536	536	Marseille-P9602.fasta_00871	Chryseobacterium_aquaticum.fasta_02621	Chryseobacterium_aureum.fasta_04398		Chryseobacterium_formosense.fasta_02871	Chryseobacterium_indoltheticum.fasta_01769	Chryseobacterium_lactis.fasta_02758	Chryseobacterium_piscium.fasta_01802	Chryseobacterium_scophthalmum.fasta_03229	Chryseobacterium_soldanellicola.fasta_00329	Chryseobacterium_taihuense.fasta_01135	Chryseobacterium_ureilyticum.fasta_03193
mntH		Divalent metal cation transporter MntH	11	11	1	23	7287	1	4127		1322	1337	1328	Marseille-P9602.fasta_00872	Chryseobacterium_aquaticum.fasta_02620	Chryseobacterium_aureum.fasta_04399		Chryseobacterium_formosense.fasta_02870	Chryseobacterium_indoltheticum.fasta_01771	Chryseobacterium_lactis.fasta_02759	Chryseobacterium_piscium.fasta_01801	Chryseobacterium_scophthalmum.fasta_03230	Chryseobacterium_soldanellicola.fasta_00328	Chryseobacterium_taihuense.fasta_01134	Chryseobacterium_ureilyticum.fasta_03194
ompA_2		Outer membrane protein A	9	9	1	23	7285	1	4126		1289	1310	1297	Marseille-P9602.fasta_00873	Chryseobacterium_aquaticum.fasta_02619		Chryseobacterium_balustinum.fasta_03422	Chryseobacterium_formosense.fasta_02869	Chryseobacterium_indoltheticum.fasta_01772		Chryseobacterium_piscium.fasta_01800	Chryseobacterium_scophthalmum.fasta_03231	Chryseobacterium_soldanellicola.fasta_00327	Chryseobacterium_taihuense.fasta_01133
proS		Proline--tRNA ligase	12	12	1	23	7284				1475	1568	1482	Marseille-P9602.fasta_00874	Chryseobacterium_aquaticum.fasta_02618	Chryseobacterium_aureum.fasta_04401	Chryseobacterium_balustinum.fasta_03421	Chryseobacterium_formosense.fasta_02868	Chryseobacterium_indoltheticum.fasta_01773	Chryseobacterium_lactis.fasta_02761	Chryseobacterium_piscium.fasta_01799	Chryseobacterium_scophthalmum.fasta_03232	Chryseobacterium_soldanellicola.fasta_00326	Chryseobacterium_taihuense.fasta_01132	Chryseobacterium_ureilyticum.fasta_03196
group_3877		hypothetical protein	6	6	1	23	7282	101	2		560	1088	991	Marseille-P9602.fasta_00875			Chryseobacterium_balustinum.fasta_03420	Chryseobacterium_formosense.fasta_02867	Chryseobacterium_indoltheticum.fasta_01774		Chryseobacterium_piscium.fasta_03360	Chryseobacterium_scophthalmum.fasta_03233
group_2693		hypothetical protein	8	8	1	23	7281	101	3		1403	1445	1423	Marseille-P9602.fasta_00876	Chryseobacterium_aquaticum.fasta_02616		Chryseobacterium_balustinum.fasta_03419	Chryseobacterium_formosense.fasta_02866	Chryseobacterium_indoltheticum.fasta_01775		Chryseobacterium_piscium.fasta_03361	Chryseobacterium_scophthalmum.fasta_03234		Chryseobacterium_taihuense.fasta_01130
group_1070		hypothetical protein	12	12	1	23	7279				710	752	721	Marseille-P9602.fasta_00877	Chryseobacterium_aquaticum.fasta_02615	Chryseobacterium_aureum.fasta_04404	Chryseobacterium_balustinum.fasta_03418	Chryseobacterium_formosense.fasta_02865	Chryseobacterium_indoltheticum.fasta_01776	Chryseobacterium_lactis.fasta_02766	Chryseobacterium_piscium.fasta_03362	Chryseobacterium_scophthalmum.fasta_03235	Chryseobacterium_soldanellicola.fasta_00323	Chryseobacterium_taihuense.fasta_01129	Chryseobacterium_ureilyticum.fasta_03199
cmoM		Glycine/sarcosine N-methyltransferase	12	12	1	23	7278				725	743	726	Marseille-P9602.fasta_00878	Chryseobacterium_aquaticum.fasta_02614	Chryseobacterium_aureum.fasta_04405	Chryseobacterium_balustinum.fasta_03417	Chryseobacterium_formosense.fasta_02864	Chryseobacterium_indoltheticum.fasta_01778	Chryseobacterium_lactis.fasta_02767	Chryseobacterium_piscium.fasta_03363	Chryseobacterium_scophthalmum.fasta_03237	Chryseobacterium_soldanellicola.fasta_00322	Chryseobacterium_taihuense.fasta_01127	Chryseobacterium_ureilyticum.fasta_03200
rlmL		Ribosomal RNA large subunit methyltransferase L	12	12	1	23	7275				1163	1169	1167	Marseille-P9602.fasta_00879	Chryseobacterium_aquaticum.fasta_02613	Chryseobacterium_aureum.fasta_04482	Chryseobacterium_balustinum.fasta_03416	Chryseobacterium_formosense.fasta_02863	Chryseobacterium_indoltheticum.fasta_01779	Chryseobacterium_lactis.fasta_02768	Chryseobacterium_piscium.fasta_03364	Chryseobacterium_scophthalmum.fasta_03238	Chryseobacterium_soldanellicola.fasta_00321	Chryseobacterium_taihuense.fasta_01126	Chryseobacterium_ureilyticum.fasta_03201
group_3833		hypothetical protein	5	5	1	23	7230	700	2		398	398	398	Marseille-P9602.fasta_00880			Chryseobacterium_balustinum.fasta_03415		Chryseobacterium_indoltheticum.fasta_01780		Chryseobacterium_piscium.fasta_03365	Chryseobacterium_scophthalmum.fasta_03239
group_4397		hypothetical protein	5	5	1	23	7223	700	3		347	347	347	Marseille-P9602.fasta_00881			Chryseobacterium_balustinum.fasta_03414		Chryseobacterium_indoltheticum.fasta_01781		Chryseobacterium_piscium.fasta_03366	Chryseobacterium_scophthalmum.fasta_03240
group_5333		hypothetical protein	4	4	1	23	7224	700	4		938	938	938	Marseille-P9602.fasta_00882			Chryseobacterium_balustinum.fasta_03413				Chryseobacterium_piscium.fasta_03367	Chryseobacterium_scophthalmum.fasta_03241
cysL		HTH-type transcriptional regulator CysL	4	4	1	23	7225	700	1		890	890	890	Marseille-P9602.fasta_00883			Chryseobacterium_balustinum.fasta_03412				Chryseobacterium_piscium.fasta_03368	Chryseobacterium_scophthalmum.fasta_03242
arnC_9		Undecaprenyl-phosphate 4-deoxy-4-formamido-L-arabinose transferase	12	12	1	23	7228				1004	1100	1023	Marseille-P9602.fasta_00884	Chryseobacterium_aquaticum.fasta_02608	Chryseobacterium_aureum.fasta_04486	Chryseobacterium_balustinum.fasta_03411	Chryseobacterium_formosense.fasta_02862	Chryseobacterium_indoltheticum.fasta_01782	Chryseobacterium_lactis.fasta_02770	Chryseobacterium_piscium.fasta_03369	Chryseobacterium_scophthalmum.fasta_03243	Chryseobacterium_soldanellicola.fasta_00319	Chryseobacterium_taihuense.fasta_01904	Chryseobacterium_ureilyticum.fasta_03203
mgl_2		L-methionine gamma-lyase	11	11	1	23	7222	86	2		1226	1265	1230	Marseille-P9602.fasta_00885	Chryseobacterium_aquaticum.fasta_02607	Chryseobacterium_aureum.fasta_04487	Chryseobacterium_balustinum.fasta_03410	Chryseobacterium_formosense.fasta_02861	Chryseobacterium_indoltheticum.fasta_01783	Chryseobacterium_lactis.fasta_02771	Chryseobacterium_piscium.fasta_03370	Chryseobacterium_scophthalmum.fasta_03244		Chryseobacterium_taihuense.fasta_01905	Chryseobacterium_ureilyticum.fasta_03204
lrp_2		Leucine-responsive regulatory protein	11	11	1	23	7221	86	3		458	458	458	Marseille-P9602.fasta_00886	Chryseobacterium_aquaticum.fasta_02606	Chryseobacterium_aureum.fasta_04488	Chryseobacterium_balustinum.fasta_03409	Chryseobacterium_formosense.fasta_02860	Chryseobacterium_indoltheticum.fasta_01784	Chryseobacterium_lactis.fasta_02772	Chryseobacterium_piscium.fasta_03371	Chryseobacterium_scophthalmum.fasta_03245		Chryseobacterium_taihuense.fasta_01906	Chryseobacterium_ureilyticum.fasta_03205
group_614		hypothetical protein	12	12	1	23	7220				569	1031	992	Marseille-P9602.fasta_00887	Chryseobacterium_aquaticum.fasta_02605	Chryseobacterium_aureum.fasta_04490	Chryseobacterium_balustinum.fasta_03408	Chryseobacterium_formosense.fasta_02859	Chryseobacterium_indoltheticum.fasta_01785	Chryseobacterium_lactis.fasta_02773	Chryseobacterium_piscium.fasta_03372	Chryseobacterium_scophthalmum.fasta_03246	Chryseobacterium_soldanellicola.fasta_00318	Chryseobacterium_taihuense.fasta_01244	Chryseobacterium_ureilyticum.fasta_03206
dxs_2		1-deoxy-D-xylulose-5-phosphate synthase	12	12	1	23	7217				2072	2147	2098	Marseille-P9602.fasta_00888	Chryseobacterium_aquaticum.fasta_02604	Chryseobacterium_aureum.fasta_04491	Chryseobacterium_balustinum.fasta_03407	Chryseobacterium_formosense.fasta_02858	Chryseobacterium_indoltheticum.fasta_01786	Chryseobacterium_lactis.fasta_02774	Chryseobacterium_piscium.fasta_03373	Chryseobacterium_scophthalmum.fasta_03247	Chryseobacterium_soldanellicola.fasta_00317	Chryseobacterium_taihuense.fasta_01246	Chryseobacterium_ureilyticum.fasta_03207
group_3832		hypothetical protein	5	5	1	23	7214	480	1		2084	2141	2121	Marseille-P9602.fasta_00889			Chryseobacterium_balustinum.fasta_03406			Chryseobacterium_lactis.fasta_02776	Chryseobacterium_piscium.fasta_03374	Chryseobacterium_scophthalmum.fasta_03248
dnaE2_2		Error-prone DNA polymerase	12	12	1	23	7215				4658	4673	4667	Marseille-P9602.fasta_00890	Chryseobacterium_aquaticum.fasta_02603	Chryseobacterium_aureum.fasta_04493	Chryseobacterium_balustinum.fasta_03405	Chryseobacterium_formosense.fasta_02857	Chryseobacterium_indoltheticum.fasta_01788	Chryseobacterium_lactis.fasta_02777	Chryseobacterium_piscium.fasta_03375	Chryseobacterium_scophthalmum.fasta_03249	Chryseobacterium_soldanellicola.fasta_00315	Chryseobacterium_taihuense.fasta_00695	Chryseobacterium_ureilyticum.fasta_03210
group_189		hypothetical protein	6	6	1	23	7213	42	14		2618	5120	3963	Marseille-P9602.fasta_00891	Chryseobacterium_aquaticum.fasta_02602		Chryseobacterium_balustinum.fasta_03404	Chryseobacterium_formosense.fasta_02856	Chryseobacterium_indoltheticum.fasta_01789					Chryseobacterium_taihuense.fasta_00697
group_191		hypothetical protein	3	3	1	23	7209	42	15		2237	3485	2654	Marseille-P9602.fasta_00892							Chryseobacterium_piscium.fasta_02891	Chryseobacterium_scophthalmum.fasta_03251
group_1053		hypothetical protein	12	12	1	23	7199				827	827	827	Marseille-P9602.fasta_00893	Chryseobacterium_aquaticum.fasta_02506	Chryseobacterium_aureum.fasta_04497	Chryseobacterium_balustinum.fasta_03400	Chryseobacterium_formosense.fasta_02853	Chryseobacterium_indoltheticum.fasta_01795	Chryseobacterium_lactis.fasta_02781	Chryseobacterium_piscium.fasta_02889	Chryseobacterium_scophthalmum.fasta_03253	Chryseobacterium_soldanellicola.fasta_00309	Chryseobacterium_taihuense.fasta_00599	Chryseobacterium_ureilyticum.fasta_03214
group_594		GTP cyclohydrolase 1 type 2	12	12	1	23	7198				1097	1097	1097	Marseille-P9602.fasta_00894	Chryseobacterium_aquaticum.fasta_02507	Chryseobacterium_aureum.fasta_04498	Chryseobacterium_balustinum.fasta_03399	Chryseobacterium_formosense.fasta_02852	Chryseobacterium_indoltheticum.fasta_01796	Chryseobacterium_lactis.fasta_02782	Chryseobacterium_piscium.fasta_02888	Chryseobacterium_scophthalmum.fasta_03254	Chryseobacterium_soldanellicola.fasta_00308	Chryseobacterium_taihuense.fasta_00600	Chryseobacterium_ureilyticum.fasta_03216
smc_3		Chromosome partition protein Smc	12	12	1	23	7197				776	776	776	Marseille-P9602.fasta_00895	Chryseobacterium_aquaticum.fasta_02508	Chryseobacterium_aureum.fasta_04499	Chryseobacterium_balustinum.fasta_03398	Chryseobacterium_formosense.fasta_02851	Chryseobacterium_indoltheticum.fasta_01797	Chryseobacterium_lactis.fasta_02783	Chryseobacterium_piscium.fasta_02887	Chryseobacterium_scophthalmum.fasta_03255	Chryseobacterium_soldanellicola.fasta_00307	Chryseobacterium_taihuense.fasta_00601	Chryseobacterium_ureilyticum.fasta_03217
group_1054		Long-chain-fatty-acid--CoA ligase FadD15	12	12	1	23	7194				1778	1778	1778	Marseille-P9602.fasta_00896	Chryseobacterium_aquaticum.fasta_02509	Chryseobacterium_aureum.fasta_04500	Chryseobacterium_balustinum.fasta_03396	Chryseobacterium_formosense.fasta_02850	Chryseobacterium_indoltheticum.fasta_01798	Chryseobacterium_lactis.fasta_02784	Chryseobacterium_piscium.fasta_02886	Chryseobacterium_scophthalmum.fasta_03256	Chryseobacterium_soldanellicola.fasta_00306	Chryseobacterium_taihuense.fasta_00605	Chryseobacterium_ureilyticum.fasta_03218
acdA_1		Acyl-CoA dehydrogenase	12	12	1	23	7191				1139	1139	1139	Marseille-P9602.fasta_00897	Chryseobacterium_aquaticum.fasta_02510	Chryseobacterium_aureum.fasta_04501	Chryseobacterium_balustinum.fasta_03395	Chryseobacterium_formosense.fasta_02849	Chryseobacterium_indoltheticum.fasta_01799	Chryseobacterium_lactis.fasta_02786	Chryseobacterium_piscium.fasta_02885	Chryseobacterium_scophthalmum.fasta_03257	Chryseobacterium_soldanellicola.fasta_00305	Chryseobacterium_taihuense.fasta_00606	Chryseobacterium_ureilyticum.fasta_03219
group_1522		hypothetical protein	12	12	1	23	7190				356	365	364	Marseille-P9602.fasta_00898	Chryseobacterium_aquaticum.fasta_02511	Chryseobacterium_aureum.fasta_04502	Chryseobacterium_balustinum.fasta_03394	Chryseobacterium_formosense.fasta_02847	Chryseobacterium_indoltheticum.fasta_01800	Chryseobacterium_lactis.fasta_02787	Chryseobacterium_piscium.fasta_02884	Chryseobacterium_scophthalmum.fasta_03258	Chryseobacterium_soldanellicola.fasta_00304	Chryseobacterium_taihuense.fasta_00607	Chryseobacterium_ureilyticum.fasta_03220
lpp_1		hypothetical protein	7	7	1	23	7187	67	5		908	935	916	Marseille-P9602.fasta_00899	Chryseobacterium_aquaticum.fasta_02512		Chryseobacterium_balustinum.fasta_03393	Chryseobacterium_formosense.fasta_02846	Chryseobacterium_indoltheticum.fasta_01802		Chryseobacterium_piscium.fasta_02883	Chryseobacterium_scophthalmum.fasta_03259
group_186		hypothetical protein	5	5	1	23	7184	67	7		2315	2354	2332	Marseille-P9602.fasta_00900	Chryseobacterium_aquaticum.fasta_02515				Chryseobacterium_indoltheticum.fasta_01803		Chryseobacterium_piscium.fasta_02882	Chryseobacterium_scophthalmum.fasta_03260
prfC		Peptide chain release factor 3	12	12	1	23	12151				1595	1670	1601	Marseille-P9602.fasta_00901	Chryseobacterium_aquaticum.fasta_02516	Chryseobacterium_aureum.fasta_04507	Chryseobacterium_balustinum.fasta_03390	Chryseobacterium_formosense.fasta_02843	Chryseobacterium_indoltheticum.fasta_01804	Chryseobacterium_lactis.fasta_02790	Chryseobacterium_piscium.fasta_02881	Chryseobacterium_scophthalmum.fasta_03261	Chryseobacterium_soldanellicola.fasta_00302	Chryseobacterium_taihuense.fasta_00611	Chryseobacterium_ureilyticum.fasta_03222
group_3348		hypothetical protein	6	6	1	23	12144	859	1		2345	2417	2376	Marseille-P9602.fasta_00902			Chryseobacterium_balustinum.fasta_03389	Chryseobacterium_formosense.fasta_02834	Chryseobacterium_indoltheticum.fasta_01805		Chryseobacterium_piscium.fasta_02880	Chryseobacterium_scophthalmum.fasta_03262
rsmA		Ribosomal RNA small subunit methyltransferase A	12	12	1	23	12143				770	770	770	Marseille-P9602.fasta_00903	Chryseobacterium_aquaticum.fasta_02526	Chryseobacterium_aureum.fasta_04520	Chryseobacterium_balustinum.fasta_03388	Chryseobacterium_formosense.fasta_02833	Chryseobacterium_indoltheticum.fasta_01806	Chryseobacterium_lactis.fasta_02799	Chryseobacterium_piscium.fasta_02879	Chryseobacterium_scophthalmum.fasta_03263	Chryseobacterium_soldanellicola.fasta_00292	Chryseobacterium_taihuense.fasta_00883	Chryseobacterium_ureilyticum.fasta_03233
ftsX		Cell division protein FtsX	12	12	1	23	12142				896	899	897	Marseille-P9602.fasta_00904	Chryseobacterium_aquaticum.fasta_02527	Chryseobacterium_aureum.fasta_04521	Chryseobacterium_balustinum.fasta_03387	Chryseobacterium_formosense.fasta_02832	Chryseobacterium_indoltheticum.fasta_01807	Chryseobacterium_lactis.fasta_02800	Chryseobacterium_piscium.fasta_02878	Chryseobacterium_scophthalmum.fasta_03264	Chryseobacterium_soldanellicola.fasta_00291	Chryseobacterium_taihuense.fasta_00884	Chryseobacterium_ureilyticum.fasta_03234
group_1897		hypothetical protein	12	12	1	23	12141				296	323	298	Marseille-P9602.fasta_00905	Chryseobacterium_aquaticum.fasta_02528	Chryseobacterium_aureum.fasta_04522	Chryseobacterium_balustinum.fasta_03386	Chryseobacterium_formosense.fasta_02831	Chryseobacterium_indoltheticum.fasta_01808	Chryseobacterium_lactis.fasta_02801	Chryseobacterium_piscium.fasta_02877	Chryseobacterium_scophthalmum.fasta_03265	Chryseobacterium_soldanellicola.fasta_00290	Chryseobacterium_taihuense.fasta_00885	Chryseobacterium_ureilyticum.fasta_03235
uppP		Undecaprenyl-diphosphatase	12	12	1	23	12140				818	818	818	Marseille-P9602.fasta_00906	Chryseobacterium_aquaticum.fasta_02529	Chryseobacterium_aureum.fasta_04523	Chryseobacterium_balustinum.fasta_03385	Chryseobacterium_formosense.fasta_02830	Chryseobacterium_indoltheticum.fasta_01809	Chryseobacterium_lactis.fasta_02802	Chryseobacterium_piscium.fasta_02876	Chryseobacterium_scophthalmum.fasta_03266	Chryseobacterium_soldanellicola.fasta_00289	Chryseobacterium_taihuense.fasta_00886	Chryseobacterium_ureilyticum.fasta_03236
ccrA		Metallo-beta-lactamase type 2	1	1	1	23	8388	1	9401		749	749	749											Chryseobacterium_taihuense.fasta_03126
truB		tRNA pseudouridine synthase B	12	12	1	23	12139				695	701	698	Marseille-P9602.fasta_00908	Chryseobacterium_aquaticum.fasta_02530	Chryseobacterium_aureum.fasta_04524	Chryseobacterium_balustinum.fasta_03384	Chryseobacterium_formosense.fasta_02829	Chryseobacterium_indoltheticum.fasta_01810	Chryseobacterium_lactis.fasta_02803	Chryseobacterium_piscium.fasta_02875	Chryseobacterium_scophthalmum.fasta_03267	Chryseobacterium_soldanellicola.fasta_00288	Chryseobacterium_taihuense.fasta_00887	Chryseobacterium_ureilyticum.fasta_03237
group_2848		hypothetical protein	7	7	1	23	12138	554	1		575	578	576	Marseille-P9602.fasta_00909		Chryseobacterium_aureum.fasta_04525	Chryseobacterium_balustinum.fasta_03383	Chryseobacterium_formosense.fasta_02828				Chryseobacterium_scophthalmum.fasta_03268	Chryseobacterium_soldanellicola.fasta_00287		Chryseobacterium_ureilyticum.fasta_03238
rluF		Dual-specificity RNA pseudouridine synthase RluF	12	12	1	23	12137				719	725	721	Marseille-P9602.fasta_00910	Chryseobacterium_aquaticum.fasta_02531	Chryseobacterium_aureum.fasta_04526	Chryseobacterium_balustinum.fasta_03382	Chryseobacterium_formosense.fasta_02827	Chryseobacterium_indoltheticum.fasta_01812	Chryseobacterium_lactis.fasta_02804	Chryseobacterium_piscium.fasta_02873	Chryseobacterium_scophthalmum.fasta_03269	Chryseobacterium_soldanellicola.fasta_00286	Chryseobacterium_taihuense.fasta_00889	Chryseobacterium_ureilyticum.fasta_03239
group_3347		hypothetical protein	6	6	1	23	12131	701	3		785	854	813	Marseille-P9602.fasta_00911			Chryseobacterium_balustinum.fasta_03381	Chryseobacterium_formosense.fasta_02826	Chryseobacterium_indoltheticum.fasta_01813		Chryseobacterium_piscium.fasta_02872	Chryseobacterium_scophthalmum.fasta_03270
group_3831		hypothetical protein	6	6	1	23	12130	701	2		842	842	842	Marseille-P9602.fasta_00912			Chryseobacterium_balustinum.fasta_03380	Chryseobacterium_formosense.fasta_02825	Chryseobacterium_indoltheticum.fasta_01814		Chryseobacterium_piscium.fasta_02871	Chryseobacterium_scophthalmum.fasta_03271
group_3830		hypothetical protein	6	6	1	23	12129	701	1		785	830	821	Marseille-P9602.fasta_00913			Chryseobacterium_balustinum.fasta_03379	Chryseobacterium_formosense.fasta_02824	Chryseobacterium_indoltheticum.fasta_01815		Chryseobacterium_piscium.fasta_02870	Chryseobacterium_scophthalmum.fasta_03272
rpsA		30S ribosomal protein S1	12	12	1	23	12128				1787	1796	1790	Marseille-P9602.fasta_00914	Chryseobacterium_aquaticum.fasta_02532	Chryseobacterium_aureum.fasta_04539	Chryseobacterium_balustinum.fasta_03378	Chryseobacterium_formosense.fasta_02823	Chryseobacterium_indoltheticum.fasta_01816	Chryseobacterium_lactis.fasta_02814	Chryseobacterium_piscium.fasta_02869	Chryseobacterium_scophthalmum.fasta_03273	Chryseobacterium_soldanellicola.fasta_00281	Chryseobacterium_taihuense.fasta_01383	Chryseobacterium_ureilyticum.fasta_03250
cdhR		HTH-type transcriptional regulator CdhR	1	1	1	23	4209	1	2877		986	986	986												Chryseobacterium_ureilyticum.fasta_02782
group_2886		hypothetical protein	7	7	1	23	12125	16	19		2597	2642	2609	Marseille-P9602.fasta_00916			Chryseobacterium_balustinum.fasta_03377	Chryseobacterium_formosense.fasta_02822	Chryseobacterium_indoltheticum.fasta_01817		Chryseobacterium_piscium.fasta_02868	Chryseobacterium_scophthalmum.fasta_03274	Chryseobacterium_soldanellicola.fasta_00280
chmD		dTDP-4-oxo-6-deoxy-D-allose reductase	1	1	1	23	11110	1	6123		1031	1031	1031		Chryseobacterium_aquaticum.fasta_00052
group_1899		hypothetical protein	8	8	1	23	12123	16	16		1421	2624	2465	Marseille-P9602.fasta_00918	Chryseobacterium_aquaticum.fasta_02534		Chryseobacterium_balustinum.fasta_03376	Chryseobacterium_formosense.fasta_02821	Chryseobacterium_indoltheticum.fasta_01818		Chryseobacterium_piscium.fasta_02256	Chryseobacterium_scophthalmum.fasta_03275		Chryseobacterium_taihuense.fasta_01384
yicL		hypothetical protein	9	9	1	23	12122	16	14		662	1004	954	Marseille-P9602.fasta_00919		Chryseobacterium_aureum.fasta_04541	Chryseobacterium_balustinum.fasta_03375	Chryseobacterium_formosense.fasta_02820	Chryseobacterium_indoltheticum.fasta_01819	Chryseobacterium_lactis.fasta_02817	Chryseobacterium_piscium.fasta_02255	Chryseobacterium_scophthalmum.fasta_03276			Chryseobacterium_ureilyticum.fasta_04585
menH_4		2-succinyl-6-hydroxy-2,4-cyclohexadiene-1-carboxylate synthase	11	11	1	23	12121	16	13		962	995	991	Marseille-P9602.fasta_00920	Chryseobacterium_aquaticum.fasta_02536	Chryseobacterium_aureum.fasta_04542	Chryseobacterium_balustinum.fasta_03374	Chryseobacterium_formosense.fasta_02819	Chryseobacterium_indoltheticum.fasta_01820	Chryseobacterium_lactis.fasta_02818	Chryseobacterium_piscium.fasta_02254	Chryseobacterium_scophthalmum.fasta_03277	Chryseobacterium_soldanellicola.fasta_00277		Chryseobacterium_ureilyticum.fasta_04584
rplS		50S ribosomal protein L19	12	12	1	23	12116				353	356	355	Marseille-P9602.fasta_00921	Chryseobacterium_aquaticum.fasta_02537	Chryseobacterium_aureum.fasta_04547	Chryseobacterium_balustinum.fasta_03373	Chryseobacterium_formosense.fasta_02818	Chryseobacterium_indoltheticum.fasta_01821	Chryseobacterium_lactis.fasta_02822	Chryseobacterium_piscium.fasta_02253	Chryseobacterium_scophthalmum.fasta_03278	Chryseobacterium_soldanellicola.fasta_00275	Chryseobacterium_taihuense.fasta_01184	Chryseobacterium_ureilyticum.fasta_04578
group_2850		hypothetical protein	8	8	1	23	12115	1	4073		2720	2747	2739	Marseille-P9602.fasta_00922		Chryseobacterium_aureum.fasta_04548	Chryseobacterium_balustinum.fasta_03372	Chryseobacterium_formosense.fasta_00222		Chryseobacterium_lactis.fasta_02823		Chryseobacterium_scophthalmum.fasta_03279	Chryseobacterium_soldanellicola.fasta_00274		Chryseobacterium_ureilyticum.fasta_04577
scoA		Succinyl-CoA:3-ketoacid coenzyme A transferase subunit A	12	12	1	23	12114				701	701	701	Marseille-P9602.fasta_00923	Chryseobacterium_aquaticum.fasta_02538	Chryseobacterium_aureum.fasta_04550	Chryseobacterium_balustinum.fasta_03371	Chryseobacterium_formosense.fasta_02817	Chryseobacterium_indoltheticum.fasta_01822	Chryseobacterium_lactis.fasta_02825	Chryseobacterium_piscium.fasta_02252	Chryseobacterium_scophthalmum.fasta_03280	Chryseobacterium_soldanellicola.fasta_00273	Chryseobacterium_taihuense.fasta_02868	Chryseobacterium_ureilyticum.fasta_04575
group_1815		Putative multidrug export ATP-binding/permease protein	11	11	1	23	12113	99	9		1793	1823	1802	Marseille-P9602.fasta_00924	Chryseobacterium_aquaticum.fasta_01666	Chryseobacterium_aureum.fasta_04551	Chryseobacterium_balustinum.fasta_03370	Chryseobacterium_formosense.fasta_02816	Chryseobacterium_indoltheticum.fasta_01824	Chryseobacterium_lactis.fasta_02826	Chryseobacterium_piscium.fasta_02250	Chryseobacterium_scophthalmum.fasta_03282	Chryseobacterium_soldanellicola.fasta_00272		Chryseobacterium_ureilyticum.fasta_04574
scoB		putative succinyl-CoA:3-ketoacid coenzyme A transferase subunit B	12	12	1	23	12112				653	653	653	Marseille-P9602.fasta_00925	Chryseobacterium_aquaticum.fasta_02539	Chryseobacterium_aureum.fasta_04552	Chryseobacterium_balustinum.fasta_03369	Chryseobacterium_formosense.fasta_02815	Chryseobacterium_indoltheticum.fasta_01825	Chryseobacterium_lactis.fasta_02827	Chryseobacterium_piscium.fasta_02249	Chryseobacterium_scophthalmum.fasta_03283	Chryseobacterium_soldanellicola.fasta_00271	Chryseobacterium_taihuense.fasta_02869	Chryseobacterium_ureilyticum.fasta_04573
group_1060		hypothetical protein	12	12	1	23	12111				788	839	811	Marseille-P9602.fasta_00926	Chryseobacterium_aquaticum.fasta_02540	Chryseobacterium_aureum.fasta_04555	Chryseobacterium_balustinum.fasta_03366	Chryseobacterium_formosense.fasta_02814	Chryseobacterium_indoltheticum.fasta_01826	Chryseobacterium_lactis.fasta_02828	Chryseobacterium_piscium.fasta_02248	Chryseobacterium_scophthalmum.fasta_03284	Chryseobacterium_soldanellicola.fasta_00270	Chryseobacterium_taihuense.fasta_02871	Chryseobacterium_ureilyticum.fasta_04572
group_601		hypothetical protein	12	12	1	23	12110				2246	2273	2256	Marseille-P9602.fasta_00927	Chryseobacterium_aquaticum.fasta_02541	Chryseobacterium_aureum.fasta_04556	Chryseobacterium_balustinum.fasta_03365	Chryseobacterium_formosense.fasta_02812	Chryseobacterium_indoltheticum.fasta_01827	Chryseobacterium_lactis.fasta_02829	Chryseobacterium_piscium.fasta_02247	Chryseobacterium_scophthalmum.fasta_03285	Chryseobacterium_soldanellicola.fasta_00269	Chryseobacterium_taihuense.fasta_02872	Chryseobacterium_ureilyticum.fasta_04571
vfr_3		hypothetical protein	10	10	1	23	12109	1	9105		623	641	631	Marseille-P9602.fasta_00928	Chryseobacterium_aquaticum.fasta_02264	Chryseobacterium_aureum.fasta_04557	Chryseobacterium_balustinum.fasta_03364	Chryseobacterium_formosense.fasta_00267		Chryseobacterium_lactis.fasta_02830	Chryseobacterium_piscium.fasta_02246	Chryseobacterium_scophthalmum.fasta_03573		Chryseobacterium_taihuense.fasta_03059	Chryseobacterium_ureilyticum.fasta_04570
group_576		hypothetical protein	10	10	1	23	12087	1	9106		791	794	793	Marseille-P9602.fasta_00929	Chryseobacterium_aquaticum.fasta_02263	Chryseobacterium_aureum.fasta_04558	Chryseobacterium_balustinum.fasta_03363	Chryseobacterium_formosense.fasta_00268		Chryseobacterium_lactis.fasta_02831	Chryseobacterium_piscium.fasta_02245	Chryseobacterium_scophthalmum.fasta_03574		Chryseobacterium_taihuense.fasta_03058	Chryseobacterium_ureilyticum.fasta_04569
gloB_3		Hydroxyacylglutathione hydrolase	8	8	1	23	12086	1	9108		1406	1421	1413	Marseille-P9602.fasta_00930		Chryseobacterium_aureum.fasta_04559	Chryseobacterium_balustinum.fasta_03362	Chryseobacterium_formosense.fasta_00269		Chryseobacterium_lactis.fasta_02833	Chryseobacterium_piscium.fasta_02244			Chryseobacterium_taihuense.fasta_03057	Chryseobacterium_ureilyticum.fasta_04568
chrR		Quinone reductase	1	1	1	23	5525	1	8265		560	560	560						Chryseobacterium_indoltheticum.fasta_01665
group_573		hypothetical protein	10	10	1	23	12085	1	9109		563	563	563	Marseille-P9602.fasta_00932	Chryseobacterium_aquaticum.fasta_02262	Chryseobacterium_aureum.fasta_04560	Chryseobacterium_balustinum.fasta_03361	Chryseobacterium_formosense.fasta_00270		Chryseobacterium_lactis.fasta_02834	Chryseobacterium_piscium.fasta_02243	Chryseobacterium_scophthalmum.fasta_03575		Chryseobacterium_taihuense.fasta_03056	Chryseobacterium_ureilyticum.fasta_04567
group_1037		hypothetical protein	10	10	1	23	12084	1	9110		476	485	481	Marseille-P9602.fasta_00933	Chryseobacterium_aquaticum.fasta_02261	Chryseobacterium_aureum.fasta_04561	Chryseobacterium_balustinum.fasta_03360	Chryseobacterium_formosense.fasta_00271		Chryseobacterium_lactis.fasta_02835	Chryseobacterium_piscium.fasta_02242	Chryseobacterium_scophthalmum.fasta_03576		Chryseobacterium_taihuense.fasta_03055	Chryseobacterium_ureilyticum.fasta_04566
group_1061		N(4)-(Beta-N-acetylglucosaminyl)-L-asparaginase	12	12	1	23	12033				992	1004	994	Marseille-P9602.fasta_00934	Chryseobacterium_aquaticum.fasta_02542	Chryseobacterium_aureum.fasta_04562	Chryseobacterium_balustinum.fasta_03359	Chryseobacterium_formosense.fasta_02811	Chryseobacterium_indoltheticum.fasta_01828	Chryseobacterium_lactis.fasta_02841	Chryseobacterium_piscium.fasta_02241	Chryseobacterium_scophthalmum.fasta_03286	Chryseobacterium_soldanellicola.fasta_00268	Chryseobacterium_taihuense.fasta_02873	Chryseobacterium_ureilyticum.fasta_04561
group_4395		hypothetical protein	4	4	1	23	11626	85	1		542	542	542	Marseille-P9602.fasta_00935			Chryseobacterium_balustinum.fasta_03358				Chryseobacterium_piscium.fasta_02240	Chryseobacterium_scophthalmum.fasta_03287
cutC		Copper homeostasis protein CutC	7	7	1	23	11627	85	3		662	662	662	Marseille-P9602.fasta_00936	Chryseobacterium_aquaticum.fasta_02543		Chryseobacterium_balustinum.fasta_03357		Chryseobacterium_indoltheticum.fasta_01829		Chryseobacterium_piscium.fasta_02239	Chryseobacterium_scophthalmum.fasta_03288		Chryseobacterium_taihuense.fasta_02874
group_2518		hypothetical protein	5	5	1	23	11815	85	4		176	377	280	Marseille-P9602.fasta_00937			Chryseobacterium_balustinum.fasta_03356				Chryseobacterium_piscium.fasta_02238	Chryseobacterium_scophthalmum.fasta_03290		Chryseobacterium_taihuense.fasta_01200
lacZ		Beta-galactosidase	12	12	1	23	12030				2468	2486	2481	Marseille-P9602.fasta_00938	Chryseobacterium_aquaticum.fasta_02544	Chryseobacterium_aureum.fasta_04565	Chryseobacterium_balustinum.fasta_03355	Chryseobacterium_formosense.fasta_02809	Chryseobacterium_indoltheticum.fasta_01831	Chryseobacterium_lactis.fasta_02844	Chryseobacterium_piscium.fasta_02237	Chryseobacterium_scophthalmum.fasta_03291	Chryseobacterium_soldanellicola.fasta_00266	Chryseobacterium_taihuense.fasta_01199	Chryseobacterium_ureilyticum.fasta_04558
yjoA		putative protein YjoA	12	12	1	23	11812				488	491	490	Marseille-P9602.fasta_00939	Chryseobacterium_aquaticum.fasta_00080	Chryseobacterium_aureum.fasta_01766	Chryseobacterium_balustinum.fasta_03354	Chryseobacterium_formosense.fasta_02808	Chryseobacterium_indoltheticum.fasta_01832	Chryseobacterium_lactis.fasta_05098	Chryseobacterium_piscium.fasta_02236	Chryseobacterium_scophthalmum.fasta_03292	Chryseobacterium_soldanellicola.fasta_02284	Chryseobacterium_taihuense.fasta_01198	Chryseobacterium_ureilyticum.fasta_01274
birA_2		Bifunctional ligase/repressor BirA	12	12	1	23	11811				950	1016	956	Marseille-P9602.fasta_00940	Chryseobacterium_aquaticum.fasta_00079	Chryseobacterium_aureum.fasta_01767	Chryseobacterium_balustinum.fasta_03351	Chryseobacterium_formosense.fasta_02807	Chryseobacterium_indoltheticum.fasta_01834	Chryseobacterium_lactis.fasta_05099	Chryseobacterium_piscium.fasta_02234	Chryseobacterium_scophthalmum.fasta_03293	Chryseobacterium_soldanellicola.fasta_02285	Chryseobacterium_taihuense.fasta_01197	Chryseobacterium_ureilyticum.fasta_01275
group_1697		Putative multidrug export ATP-binding/permease protein	11	11	1	23	11789	135	3		1646	1808	1791	Marseille-P9602.fasta_00941	Chryseobacterium_aquaticum.fasta_00078	Chryseobacterium_aureum.fasta_01768	Chryseobacterium_balustinum.fasta_03350	Chryseobacterium_formosense.fasta_02806	Chryseobacterium_indoltheticum.fasta_01835	Chryseobacterium_lactis.fasta_05100	Chryseobacterium_piscium.fasta_02233	Chryseobacterium_scophthalmum.fasta_03294	Chryseobacterium_soldanellicola.fasta_02286		Chryseobacterium_ureilyticum.fasta_01276
btuD_4		Vitamin B12 import ATP-binding protein BtuD	12	12	1	23	12028				1061	1061	1061	Marseille-P9602.fasta_00942	Chryseobacterium_aquaticum.fasta_00077	Chryseobacterium_aureum.fasta_01770	Chryseobacterium_balustinum.fasta_03348	Chryseobacterium_formosense.fasta_02804	Chryseobacterium_indoltheticum.fasta_01836	Chryseobacterium_lactis.fasta_05101	Chryseobacterium_piscium.fasta_02231	Chryseobacterium_scophthalmum.fasta_03295	Chryseobacterium_soldanellicola.fasta_02287	Chryseobacterium_taihuense.fasta_01195	Chryseobacterium_ureilyticum.fasta_01277
group_1901		hypothetical protein	10	10	1	23	12029	133	3		866	908	903	Marseille-P9602.fasta_00943	Chryseobacterium_aquaticum.fasta_02545	Chryseobacterium_aureum.fasta_04566	Chryseobacterium_balustinum.fasta_03347		Chryseobacterium_indoltheticum.fasta_01837	Chryseobacterium_lactis.fasta_02845	Chryseobacterium_piscium.fasta_02230	Chryseobacterium_scophthalmum.fasta_03296	Chryseobacterium_soldanellicola.fasta_00265		Chryseobacterium_ureilyticum.fasta_04557
priA		primosomal protein N'	12	12	1	23	12024				2447	2447	2447	Marseille-P9602.fasta_00944	Chryseobacterium_aquaticum.fasta_02546	Chryseobacterium_aureum.fasta_04567	Chryseobacterium_balustinum.fasta_03345	Chryseobacterium_formosense.fasta_02803	Chryseobacterium_indoltheticum.fasta_01839	Chryseobacterium_lactis.fasta_02847	Chryseobacterium_piscium.fasta_02227	Chryseobacterium_scophthalmum.fasta_03297	Chryseobacterium_soldanellicola.fasta_00264	Chryseobacterium_taihuense.fasta_01194	Chryseobacterium_ureilyticum.fasta_04556
group_603	dacC_1	D-alanyl-D-alanine carboxypeptidase DacC	12	12	1	23	12023				1466	1472	1467	Marseille-P9602.fasta_00945	Chryseobacterium_aquaticum.fasta_02547	Chryseobacterium_aureum.fasta_04568	Chryseobacterium_balustinum.fasta_03344	Chryseobacterium_formosense.fasta_02802	Chryseobacterium_indoltheticum.fasta_01840	Chryseobacterium_lactis.fasta_02848	Chryseobacterium_piscium.fasta_02226	Chryseobacterium_scophthalmum.fasta_03298	Chryseobacterium_soldanellicola.fasta_00263	Chryseobacterium_taihuense.fasta_01193	Chryseobacterium_ureilyticum.fasta_04555
group_277		hypothetical protein	9	9	1	23	12022	61	1		1883	1967	1928	Marseille-P9602.fasta_00946			Chryseobacterium_balustinum.fasta_03343	Chryseobacterium_formosense.fasta_02801	Chryseobacterium_indoltheticum.fasta_01841	Chryseobacterium_lactis.fasta_02850	Chryseobacterium_piscium.fasta_02225	Chryseobacterium_scophthalmum.fasta_03299	Chryseobacterium_soldanellicola.fasta_00262	Chryseobacterium_taihuense.fasta_01192
group_3829		hypothetical protein	5	5	1	23	12021	61	2		407	407	407	Marseille-P9602.fasta_00947			Chryseobacterium_balustinum.fasta_03342		Chryseobacterium_indoltheticum.fasta_01842		Chryseobacterium_piscium.fasta_02224	Chryseobacterium_scophthalmum.fasta_03300
group_3876		hypothetical protein	5	5	1	23	12020	61	5		911	914	913	Marseille-P9602.fasta_00948				Chryseobacterium_formosense.fasta_02800	Chryseobacterium_indoltheticum.fasta_01843		Chryseobacterium_piscium.fasta_02223	Chryseobacterium_scophthalmum.fasta_03301
group_2362		hypothetical protein	8	8	1	23	11821	61	4		674	878	847	Marseille-P9602.fasta_00949	Chryseobacterium_aquaticum.fasta_02549	Chryseobacterium_aureum.fasta_04570			Chryseobacterium_indoltheticum.fasta_01844	Chryseobacterium_lactis.fasta_02851	Chryseobacterium_piscium.fasta_02222	Chryseobacterium_scophthalmum.fasta_03302			Chryseobacterium_ureilyticum.fasta_04553
kbl		2-amino-3-ketobutyrate coenzyme A ligase	12	12	1	23	12019				1196	1196	1196	Marseille-P9602.fasta_00950	Chryseobacterium_aquaticum.fasta_02550	Chryseobacterium_aureum.fasta_04571	Chryseobacterium_balustinum.fasta_03341	Chryseobacterium_formosense.fasta_02799	Chryseobacterium_indoltheticum.fasta_01845	Chryseobacterium_lactis.fasta_02852	Chryseobacterium_piscium.fasta_02221	Chryseobacterium_scophthalmum.fasta_03303	Chryseobacterium_soldanellicola.fasta_00261	Chryseobacterium_taihuense.fasta_00739	Chryseobacterium_ureilyticum.fasta_04552
group_5329		hypothetical protein	3	3	1	23	12016	704	3		521	521	521	Marseille-P9602.fasta_00951			Chryseobacterium_balustinum.fasta_03340				Chryseobacterium_piscium.fasta_02220
group_3346		hypothetical protein	6	6	1	23	12018	704	5		377	440	429	Marseille-P9602.fasta_00952			Chryseobacterium_balustinum.fasta_03339	Chryseobacterium_formosense.fasta_02798	Chryseobacterium_indoltheticum.fasta_01846		Chryseobacterium_piscium.fasta_02219	Chryseobacterium_scophthalmum.fasta_03304
group_5455		hypothetical protein	3	3	1	23	12015	704	1		650	650	650	Marseille-P9602.fasta_00953					Chryseobacterium_indoltheticum.fasta_01847			Chryseobacterium_scophthalmum.fasta_03305
group_1063		hypothetical protein	12	12	1	23	12014				548	554	550	Marseille-P9602.fasta_00954	Chryseobacterium_aquaticum.fasta_02553	Chryseobacterium_aureum.fasta_04573	Chryseobacterium_balustinum.fasta_03337	Chryseobacterium_formosense.fasta_02796	Chryseobacterium_indoltheticum.fasta_01848	Chryseobacterium_lactis.fasta_02853	Chryseobacterium_piscium.fasta_02217	Chryseobacterium_scophthalmum.fasta_03306	Chryseobacterium_soldanellicola.fasta_00259	Chryseobacterium_taihuense.fasta_00708	Chryseobacterium_ureilyticum.fasta_04550
group_2363		hypothetical protein	12	12	1	23	12013				728	773	731	Marseille-P9602.fasta_00955	Chryseobacterium_aquaticum.fasta_02554	Chryseobacterium_aureum.fasta_04574	Chryseobacterium_balustinum.fasta_03336	Chryseobacterium_formosense.fasta_02795	Chryseobacterium_indoltheticum.fasta_01849	Chryseobacterium_lactis.fasta_02854	Chryseobacterium_piscium.fasta_02216	Chryseobacterium_scophthalmum.fasta_03307	Chryseobacterium_soldanellicola.fasta_00258	Chryseobacterium_taihuense.fasta_00709	Chryseobacterium_ureilyticum.fasta_04549
group_2364		hypothetical protein	12	12	1	23	12012				1667	1670	1667	Marseille-P9602.fasta_00956	Chryseobacterium_aquaticum.fasta_02555	Chryseobacterium_aureum.fasta_04575	Chryseobacterium_balustinum.fasta_03335	Chryseobacterium_formosense.fasta_02794	Chryseobacterium_indoltheticum.fasta_01850	Chryseobacterium_lactis.fasta_02855	Chryseobacterium_piscium.fasta_02215	Chryseobacterium_scophthalmum.fasta_03308	Chryseobacterium_soldanellicola.fasta_00257	Chryseobacterium_taihuense.fasta_00710	Chryseobacterium_ureilyticum.fasta_04548
group_5328		hypothetical protein	3	3	1	23	12005	1	7196		518	527	524	Marseille-P9602.fasta_00957			Chryseobacterium_balustinum.fasta_03332				Chryseobacterium_piscium.fasta_02212
group_6571		hypothetical protein	2	2	1	23	12003	1	7200		116	329	222	Marseille-P9602.fasta_00958					Chryseobacterium_indoltheticum.fasta_01855
group_604	yceI_4	Protein YceI	7	7	1	23	12002	1	7201		674	677	674	Marseille-P9602.fasta_00959	Chryseobacterium_aquaticum.fasta_02561		Chryseobacterium_balustinum.fasta_03328	Chryseobacterium_formosense.fasta_02792	Chryseobacterium_indoltheticum.fasta_01856		Chryseobacterium_piscium.fasta_01585	Chryseobacterium_scophthalmum.fasta_03310
group_4393		hypothetical protein	4	4	1	23	11964	1	7202		512	512	512	Marseille-P9602.fasta_00960			Chryseobacterium_balustinum.fasta_03326				Chryseobacterium_piscium.fasta_01584	Chryseobacterium_scophthalmum.fasta_03311
nosF		ABC transporter ATP-binding protein NatA	8	8	1	23	11969	1	7203		635	638	636	Marseille-P9602.fasta_00961		Chryseobacterium_aureum.fasta_00208	Chryseobacterium_balustinum.fasta_03325	Chryseobacterium_formosense.fasta_02791	Chryseobacterium_indoltheticum.fasta_01857		Chryseobacterium_piscium.fasta_01583	Chryseobacterium_scophthalmum.fasta_03312			Chryseobacterium_ureilyticum.fasta_02722
group_3345		hypothetical protein	6	6	1	23	11991	1	7182		911	911	911	Marseille-P9602.fasta_00962			Chryseobacterium_balustinum.fasta_03324	Chryseobacterium_formosense.fasta_02790	Chryseobacterium_indoltheticum.fasta_01858		Chryseobacterium_piscium.fasta_01582	Chryseobacterium_scophthalmum.fasta_03313
ywqG		putative protein YwqG	5	5	1	23	11993	1	7181		467	812	707	Marseille-P9602.fasta_00963			Chryseobacterium_balustinum.fasta_03323		Chryseobacterium_indoltheticum.fasta_01861		Chryseobacterium_piscium.fasta_01581	Chryseobacterium_scophthalmum.fasta_03314
group_2885		hypothetical protein	7	7	1	23	11996	1	7178		815	818	817	Marseille-P9602.fasta_00964			Chryseobacterium_balustinum.fasta_03322	Chryseobacterium_formosense.fasta_02789	Chryseobacterium_indoltheticum.fasta_01863		Chryseobacterium_piscium.fasta_01580	Chryseobacterium_scophthalmum.fasta_03315			Chryseobacterium_ureilyticum.fasta_04546
group_4465		hypothetical protein	4	4	1	23	11935	1	7177		305	314	310	Marseille-P9602.fasta_00965				Chryseobacterium_formosense.fasta_02787				Chryseobacterium_scophthalmum.fasta_03317	Chryseobacterium_soldanellicola.fasta_00250
group_1902		hypothetical protein	12	12	1	23	11997				428	428	428	Marseille-P9602.fasta_00966	Chryseobacterium_aquaticum.fasta_02564	Chryseobacterium_aureum.fasta_04579	Chryseobacterium_balustinum.fasta_03321	Chryseobacterium_formosense.fasta_02786	Chryseobacterium_indoltheticum.fasta_01865	Chryseobacterium_lactis.fasta_02858	Chryseobacterium_piscium.fasta_01579	Chryseobacterium_scophthalmum.fasta_03318	Chryseobacterium_soldanellicola.fasta_00249	Chryseobacterium_taihuense.fasta_00724	Chryseobacterium_ureilyticum.fasta_04544
cymR		HTH-type transcriptional regulator CymR	12	12	1	23	11951				407	524	416	Marseille-P9602.fasta_00967	Chryseobacterium_aquaticum.fasta_02565	Chryseobacterium_aureum.fasta_04580	Chryseobacterium_balustinum.fasta_03320	Chryseobacterium_formosense.fasta_02785	Chryseobacterium_indoltheticum.fasta_01866	Chryseobacterium_lactis.fasta_02859	Chryseobacterium_piscium.fasta_01578	Chryseobacterium_scophthalmum.fasta_03319	Chryseobacterium_soldanellicola.fasta_00248	Chryseobacterium_taihuense.fasta_00725	Chryseobacterium_ureilyticum.fasta_04543
cysH		Thioredoxin-dependent 5'-adenylylsulfate reductase	7	7	1	23	11950	1	8356		692	725	696	Marseille-P9602.fasta_00968	Chryseobacterium_aquaticum.fasta_02566		Chryseobacterium_balustinum.fasta_03319	Chryseobacterium_formosense.fasta_02784	Chryseobacterium_indoltheticum.fasta_01867		Chryseobacterium_piscium.fasta_01577	Chryseobacterium_scophthalmum.fasta_03320
cysD		Sulfate adenylyltransferase subunit 2	10	10	1	23	11949	1	8391		908	908	908	Marseille-P9602.fasta_00969	Chryseobacterium_aquaticum.fasta_02567	Chryseobacterium_aureum.fasta_00638	Chryseobacterium_balustinum.fasta_03318	Chryseobacterium_formosense.fasta_02783	Chryseobacterium_indoltheticum.fasta_01868	Chryseobacterium_lactis.fasta_03688	Chryseobacterium_piscium.fasta_01576	Chryseobacterium_scophthalmum.fasta_03321			Chryseobacterium_ureilyticum.fasta_01047
cysNC		Bifunctional enzyme CysN/CysC	7	7	1	23	11948	1	8380		1241	1241	1241	Marseille-P9602.fasta_00970	Chryseobacterium_aquaticum.fasta_02568		Chryseobacterium_balustinum.fasta_03317	Chryseobacterium_formosense.fasta_02782	Chryseobacterium_indoltheticum.fasta_01869		Chryseobacterium_piscium.fasta_01575	Chryseobacterium_scophthalmum.fasta_03322
group_2365		hypothetical protein	11	11	1	23	11947	1	8379		884	887	885	Marseille-P9602.fasta_00971	Chryseobacterium_aquaticum.fasta_02569	Chryseobacterium_aureum.fasta_04582	Chryseobacterium_balustinum.fasta_03316	Chryseobacterium_formosense.fasta_02781	Chryseobacterium_indoltheticum.fasta_01870	Chryseobacterium_lactis.fasta_02860	Chryseobacterium_piscium.fasta_01574	Chryseobacterium_scophthalmum.fasta_03323	Chryseobacterium_soldanellicola.fasta_00247		Chryseobacterium_ureilyticum.fasta_04541
ycnE		Putative monooxygenase	11	11	1	23	11945	1	8377		290	290	290	Marseille-P9602.fasta_00972	Chryseobacterium_aquaticum.fasta_02570	Chryseobacterium_aureum.fasta_04583	Chryseobacterium_balustinum.fasta_03315	Chryseobacterium_formosense.fasta_02780	Chryseobacterium_indoltheticum.fasta_01871	Chryseobacterium_lactis.fasta_02861	Chryseobacterium_piscium.fasta_01573	Chryseobacterium_scophthalmum.fasta_03324	Chryseobacterium_soldanellicola.fasta_00246		Chryseobacterium_ureilyticum.fasta_04540
group_2692		hypothetical protein	7	7	1	23	11944	1	8376		1274	1301	1289	Marseille-P9602.fasta_00973	Chryseobacterium_aquaticum.fasta_02571		Chryseobacterium_balustinum.fasta_03314		Chryseobacterium_indoltheticum.fasta_01872		Chryseobacterium_piscium.fasta_01572	Chryseobacterium_scophthalmum.fasta_03325	Chryseobacterium_soldanellicola.fasta_00245
group_5327		hypothetical protein	3	3	1	23	9661	1	8367		824	1295	1138	Marseille-P9602.fasta_00974			Chryseobacterium_balustinum.fasta_03313		Chryseobacterium_indoltheticum.fasta_01873
group_3658	btuB_22	Vitamin B12 transporter BtuB	5	5	1	23	9659	1	8363		2105	2114	2109	Marseille-P9602.fasta_00975		Chryseobacterium_aureum.fasta_04586		Chryseobacterium_formosense.fasta_02778		Chryseobacterium_lactis.fasta_02864					Chryseobacterium_ureilyticum.fasta_04537
chuR		Anaerobic sulfatase-maturating enzyme	1	1	1	23	1034	50	3		1241	1241	1241										Chryseobacterium_soldanellicola.fasta_00155
hmuT		Hemin-binding periplasmic protein HmuT	12	12	1	23	9668				878	878	878	Marseille-P9602.fasta_00977	Chryseobacterium_aquaticum.fasta_02574	Chryseobacterium_aureum.fasta_04588	Chryseobacterium_balustinum.fasta_03310	Chryseobacterium_formosense.fasta_02776	Chryseobacterium_indoltheticum.fasta_01876	Chryseobacterium_lactis.fasta_02866	Chryseobacterium_piscium.fasta_01568	Chryseobacterium_scophthalmum.fasta_03329	Chryseobacterium_soldanellicola.fasta_00241	Chryseobacterium_taihuense.fasta_00734	Chryseobacterium_ureilyticum.fasta_04535
hmuU_2		Hemin transport system permease protein HmuU	12	12	1	23	9669				992	1043	1024	Marseille-P9602.fasta_00978	Chryseobacterium_aquaticum.fasta_02575	Chryseobacterium_aureum.fasta_04589	Chryseobacterium_balustinum.fasta_03309	Chryseobacterium_formosense.fasta_02775	Chryseobacterium_indoltheticum.fasta_01877	Chryseobacterium_lactis.fasta_02867	Chryseobacterium_piscium.fasta_01567	Chryseobacterium_scophthalmum.fasta_03330	Chryseobacterium_soldanellicola.fasta_00240	Chryseobacterium_taihuense.fasta_00733	Chryseobacterium_ureilyticum.fasta_04534
hmuV		Hemin import ATP-binding protein HmuV	12	12	1	23	9670				770	773	772	Marseille-P9602.fasta_00979	Chryseobacterium_aquaticum.fasta_02576	Chryseobacterium_aureum.fasta_04590	Chryseobacterium_balustinum.fasta_03308	Chryseobacterium_formosense.fasta_02774	Chryseobacterium_indoltheticum.fasta_01878	Chryseobacterium_lactis.fasta_02868	Chryseobacterium_piscium.fasta_01566	Chryseobacterium_scophthalmum.fasta_03331	Chryseobacterium_soldanellicola.fasta_00239	Chryseobacterium_taihuense.fasta_00732	Chryseobacterium_ureilyticum.fasta_04533
COQ5_1		2-methoxy-6-polyprenyl-1,4-benzoquinol methylase, mitochondrial	10	10	1	23	9671	535	1		650	650	650	Marseille-P9602.fasta_00980		Chryseobacterium_aureum.fasta_04591	Chryseobacterium_balustinum.fasta_03307	Chryseobacterium_formosense.fasta_02773	Chryseobacterium_indoltheticum.fasta_01879	Chryseobacterium_lactis.fasta_02869	Chryseobacterium_piscium.fasta_01565	Chryseobacterium_scophthalmum.fasta_03332		Chryseobacterium_taihuense.fasta_00731	Chryseobacterium_ureilyticum.fasta_04532
hemS		Hemin transport protein HemS	12	12	1	23	9672				1028	1028	1028	Marseille-P9602.fasta_00981	Chryseobacterium_aquaticum.fasta_02577	Chryseobacterium_aureum.fasta_04592	Chryseobacterium_balustinum.fasta_03306	Chryseobacterium_formosense.fasta_02772	Chryseobacterium_indoltheticum.fasta_01880	Chryseobacterium_lactis.fasta_02870	Chryseobacterium_piscium.fasta_01564	Chryseobacterium_scophthalmum.fasta_03333	Chryseobacterium_soldanellicola.fasta_00238	Chryseobacterium_taihuense.fasta_00730	Chryseobacterium_ureilyticum.fasta_04531
atpC_1		hypothetical protein	12	12	1	23	9673				872	872	872	Marseille-P9602.fasta_00982	Chryseobacterium_aquaticum.fasta_02578	Chryseobacterium_aureum.fasta_04593	Chryseobacterium_balustinum.fasta_03305	Chryseobacterium_formosense.fasta_02771	Chryseobacterium_indoltheticum.fasta_01881	Chryseobacterium_lactis.fasta_02871	Chryseobacterium_piscium.fasta_01563	Chryseobacterium_scophthalmum.fasta_03334	Chryseobacterium_soldanellicola.fasta_00237	Chryseobacterium_taihuense.fasta_00729	Chryseobacterium_ureilyticum.fasta_04530
def		Peptide deformylase	12	12	1	23	9681				629	635	629	Marseille-P9602.fasta_00983	Chryseobacterium_aquaticum.fasta_02579	Chryseobacterium_aureum.fasta_04594	Chryseobacterium_balustinum.fasta_03304	Chryseobacterium_formosense.fasta_02770	Chryseobacterium_indoltheticum.fasta_01882	Chryseobacterium_lactis.fasta_02872	Chryseobacterium_piscium.fasta_01562	Chryseobacterium_scophthalmum.fasta_03335	Chryseobacterium_soldanellicola.fasta_00236	Chryseobacterium_taihuense.fasta_00728	Chryseobacterium_ureilyticum.fasta_04529
group_5781		hypothetical protein	2	2	1	23	9677	1	4651		374	416	395	Marseille-P9602.fasta_00984	Chryseobacterium_aquaticum.fasta_02580
group_6948		hypothetical protein	2	2	1	23	9676	1	4650		479	479	479	Marseille-P9602.fasta_00985								Chryseobacterium_scophthalmum.fasta_03336
ohrB		Organic hydroperoxide resistance protein OhrB	10	10	1	23	9627	1	4653		422	425	422	Marseille-P9602.fasta_00986	Chryseobacterium_aquaticum.fasta_02581	Chryseobacterium_aureum.fasta_04596	Chryseobacterium_balustinum.fasta_03301	Chryseobacterium_formosense.fasta_00497	Chryseobacterium_indoltheticum.fasta_01885	Chryseobacterium_lactis.fasta_02874	Chryseobacterium_piscium.fasta_01560	Chryseobacterium_scophthalmum.fasta_03338			Chryseobacterium_ureilyticum.fasta_04526
ohrR		Organic hydroperoxide resistance transcriptional regulator	10	10	1	23	9628	1	4646		434	437	435	Marseille-P9602.fasta_00987	Chryseobacterium_aquaticum.fasta_02582	Chryseobacterium_aureum.fasta_04597	Chryseobacterium_balustinum.fasta_03300	Chryseobacterium_formosense.fasta_00498	Chryseobacterium_indoltheticum.fasta_01886	Chryseobacterium_lactis.fasta_02875	Chryseobacterium_piscium.fasta_01559	Chryseobacterium_scophthalmum.fasta_03339			Chryseobacterium_ureilyticum.fasta_04525
yfkO		Putative NAD(P)H nitroreductase YfkO	10	10	1	23	9683	1	4645		632	632	632	Marseille-P9602.fasta_00988	Chryseobacterium_aquaticum.fasta_02583	Chryseobacterium_aureum.fasta_04598	Chryseobacterium_balustinum.fasta_03299	Chryseobacterium_formosense.fasta_00499	Chryseobacterium_indoltheticum.fasta_01887	Chryseobacterium_lactis.fasta_02876	Chryseobacterium_piscium.fasta_01558	Chryseobacterium_scophthalmum.fasta_03340			Chryseobacterium_ureilyticum.fasta_04524
pheT		Phenylalanine--tRNA ligase beta subunit	11	11	1	23	9682	1	4640		2399	2402	2401	Marseille-P9602.fasta_00989	Chryseobacterium_aquaticum.fasta_02105	Chryseobacterium_aureum.fasta_01146		Chryseobacterium_formosense.fasta_02769	Chryseobacterium_indoltheticum.fasta_01889	Chryseobacterium_lactis.fasta_04319	Chryseobacterium_piscium.fasta_01557	Chryseobacterium_scophthalmum.fasta_03341	Chryseobacterium_soldanellicola.fasta_03069	Chryseobacterium_taihuense.fasta_00727	Chryseobacterium_ureilyticum.fasta_00622
bamD_1		hypothetical protein	4	4	1	23	9654	1	4584		1079	1079	1079	Marseille-P9602.fasta_00990					Chryseobacterium_indoltheticum.fasta_01890		Chryseobacterium_piscium.fasta_01556	Chryseobacterium_scophthalmum.fasta_03342
group_1500		hypothetical protein	11	11	1	23	668	1	4634		410	470	415	Marseille-P9602.fasta_00991	Chryseobacterium_aquaticum.fasta_02104	Chryseobacterium_aureum.fasta_01145		Chryseobacterium_formosense.fasta_02768	Chryseobacterium_indoltheticum.fasta_01891	Chryseobacterium_lactis.fasta_04318	Chryseobacterium_piscium.fasta_01555	Chryseobacterium_scophthalmum.fasta_03343	Chryseobacterium_soldanellicola.fasta_03070	Chryseobacterium_taihuense.fasta_02812	Chryseobacterium_ureilyticum.fasta_00624
group_5691		hypothetical protein	11	11	1	23	670	1	4623		239	239	239	Marseille-P9602.fasta_00992	Chryseobacterium_aquaticum.fasta_01447	Chryseobacterium_aureum.fasta_01144		Chryseobacterium_formosense.fasta_02767	Chryseobacterium_indoltheticum.fasta_01892	Chryseobacterium_lactis.fasta_04317	Chryseobacterium_piscium.fasta_01554	Chryseobacterium_scophthalmum.fasta_03344	Chryseobacterium_soldanellicola.fasta_03071	Chryseobacterium_taihuense.fasta_02813	Chryseobacterium_ureilyticum.fasta_00625
hbd		3-hydroxybutyryl-CoA dehydrogenase	11	11	1	23	675	1	4622		893	899	893	Marseille-P9602.fasta_00993	Chryseobacterium_aquaticum.fasta_01449	Chryseobacterium_aureum.fasta_01143		Chryseobacterium_formosense.fasta_02766	Chryseobacterium_indoltheticum.fasta_01893	Chryseobacterium_lactis.fasta_04316	Chryseobacterium_piscium.fasta_01553	Chryseobacterium_scophthalmum.fasta_03346	Chryseobacterium_soldanellicola.fasta_03073	Chryseobacterium_taihuense.fasta_02815	Chryseobacterium_ureilyticum.fasta_00627
group_3875		hypothetical protein	5	5	1	23	676	1	4619		416	419	416	Marseille-P9602.fasta_00994				Chryseobacterium_formosense.fasta_02765	Chryseobacterium_indoltheticum.fasta_01894		Chryseobacterium_piscium.fasta_01552	Chryseobacterium_scophthalmum.fasta_03347
per1		Extended-spectrum beta-lactamase PER-1	9	9	1	23	677	1	4618		872	929	880	Marseille-P9602.fasta_00995		Chryseobacterium_aureum.fasta_01141		Chryseobacterium_formosense.fasta_02764	Chryseobacterium_indoltheticum.fasta_01895	Chryseobacterium_lactis.fasta_04314	Chryseobacterium_piscium.fasta_01551	Chryseobacterium_scophthalmum.fasta_03348	Chryseobacterium_soldanellicola.fasta_03075	Chryseobacterium_taihuense.fasta_02817
group_3655		hypothetical protein	5	5	1	23	665	1	4617		389	389	389	Marseille-P9602.fasta_00996		Chryseobacterium_aureum.fasta_04347					Chryseobacterium_piscium.fasta_01550	Chryseobacterium_scophthalmum.fasta_03349	Chryseobacterium_soldanellicola.fasta_00363
natR		Transcriptional regulatory protein NatR	11	11	1	23	664	1	4616		710	722	711	Marseille-P9602.fasta_00997	Chryseobacterium_aquaticum.fasta_02653	Chryseobacterium_aureum.fasta_04348		Chryseobacterium_formosense.fasta_02763	Chryseobacterium_indoltheticum.fasta_01896	Chryseobacterium_lactis.fasta_02714	Chryseobacterium_piscium.fasta_01549	Chryseobacterium_scophthalmum.fasta_03350	Chryseobacterium_soldanellicola.fasta_00362	Chryseobacterium_taihuense.fasta_02968	Chryseobacterium_ureilyticum.fasta_03155
group_1079		hypothetical protein	11	11	1	23	663	1	4615		770	773	771	Marseille-P9602.fasta_00998	Chryseobacterium_aquaticum.fasta_02652	Chryseobacterium_aureum.fasta_04349		Chryseobacterium_formosense.fasta_02762	Chryseobacterium_indoltheticum.fasta_01897	Chryseobacterium_lactis.fasta_02715	Chryseobacterium_piscium.fasta_01548	Chryseobacterium_scophthalmum.fasta_03351	Chryseobacterium_soldanellicola.fasta_00361	Chryseobacterium_taihuense.fasta_02969	Chryseobacterium_ureilyticum.fasta_03156
group_6878		hypothetical protein	2	2	1	23	587	1	4614		467	476	471	Marseille-P9602.fasta_00999							Chryseobacterium_piscium.fasta_01547
group_1078		hypothetical protein	11	11	1	23	662	1	4613		368	371	370	Marseille-P9602.fasta_01000	Chryseobacterium_aquaticum.fasta_02651	Chryseobacterium_aureum.fasta_04350		Chryseobacterium_formosense.fasta_02761	Chryseobacterium_indoltheticum.fasta_01898	Chryseobacterium_lactis.fasta_02716	Chryseobacterium_piscium.fasta_01546	Chryseobacterium_scophthalmum.fasta_03352	Chryseobacterium_soldanellicola.fasta_00360	Chryseobacterium_taihuense.fasta_02970	Chryseobacterium_ureilyticum.fasta_03157
ald2		Alanine dehydrogenase 2	11	11	1	23	661	1	4612		1190	1193	1192	Marseille-P9602.fasta_01001	Chryseobacterium_aquaticum.fasta_02650	Chryseobacterium_aureum.fasta_04351		Chryseobacterium_formosense.fasta_02760	Chryseobacterium_indoltheticum.fasta_01899	Chryseobacterium_lactis.fasta_02717	Chryseobacterium_piscium.fasta_01545	Chryseobacterium_scophthalmum.fasta_03353	Chryseobacterium_soldanellicola.fasta_00359	Chryseobacterium_taihuense.fasta_02971	Chryseobacterium_ureilyticum.fasta_03158
tsaE		hypothetical protein	11	11	1	23	660	1	4611		401	407	406	Marseille-P9602.fasta_01002	Chryseobacterium_aquaticum.fasta_02649	Chryseobacterium_aureum.fasta_04352		Chryseobacterium_formosense.fasta_02759	Chryseobacterium_indoltheticum.fasta_01900	Chryseobacterium_lactis.fasta_02718	Chryseobacterium_piscium.fasta_01544	Chryseobacterium_scophthalmum.fasta_03354	Chryseobacterium_soldanellicola.fasta_00358	Chryseobacterium_taihuense.fasta_02972	Chryseobacterium_ureilyticum.fasta_03159
group_6877		hypothetical protein	2	2	1	23	659	1	4603		3485	3488	3486	Marseille-P9602.fasta_01003							Chryseobacterium_piscium.fasta_01543
cinA_1		Putative competence-damage inducible protein	1	1	1	23	15787	1	1160		503	503	503						Chryseobacterium_indoltheticum.fasta_01596
dnaG_2		DNA primase	12	12	1	23	658				1970	2042	1988	Marseille-P9602.fasta_01005	Chryseobacterium_aquaticum.fasta_02648	Chryseobacterium_aureum.fasta_04354	Chryseobacterium_balustinum.fasta_01300	Chryseobacterium_formosense.fasta_02756	Chryseobacterium_indoltheticum.fasta_01901	Chryseobacterium_lactis.fasta_02720	Chryseobacterium_piscium.fasta_01542	Chryseobacterium_scophthalmum.fasta_03356	Chryseobacterium_soldanellicola.fasta_00356	Chryseobacterium_taihuense.fasta_02973	Chryseobacterium_ureilyticum.fasta_03161
clpP		ATP-dependent Clp protease proteolytic subunit	12	12	1	23	652				683	689	685	Marseille-P9602.fasta_01006	Chryseobacterium_aquaticum.fasta_02647	Chryseobacterium_aureum.fasta_04355	Chryseobacterium_balustinum.fasta_01299	Chryseobacterium_formosense.fasta_02755	Chryseobacterium_indoltheticum.fasta_01902	Chryseobacterium_lactis.fasta_02721	Chryseobacterium_piscium.fasta_01541	Chryseobacterium_scophthalmum.fasta_03357	Chryseobacterium_soldanellicola.fasta_00355	Chryseobacterium_taihuense.fasta_02974	Chryseobacterium_ureilyticum.fasta_03162
group_4305		hypothetical protein	4	4	1	23	593	699	1		1118	1118	1118	Marseille-P9602.fasta_01007			Chryseobacterium_balustinum.fasta_01298				Chryseobacterium_piscium.fasta_01540	Chryseobacterium_scophthalmum.fasta_03358
group_3264		hypothetical protein	6	6	1	23	592	699	2		1121	1121	1121	Marseille-P9602.fasta_01008			Chryseobacterium_balustinum.fasta_01297	Chryseobacterium_formosense.fasta_02754	Chryseobacterium_indoltheticum.fasta_01903		Chryseobacterium_piscium.fasta_01539	Chryseobacterium_scophthalmum.fasta_03359
group_3719		hypothetical protein	6	6	1	23	591	699	4		1271	1271	1271	Marseille-P9602.fasta_01009			Chryseobacterium_balustinum.fasta_01296	Chryseobacterium_formosense.fasta_02753	Chryseobacterium_indoltheticum.fasta_01904		Chryseobacterium_piscium.fasta_01538	Chryseobacterium_scophthalmum.fasta_03360
group_5232		hypothetical protein	3	3	1	23	648	699	5		293	293	293	Marseille-P9602.fasta_01010			Chryseobacterium_balustinum.fasta_01295				Chryseobacterium_piscium.fasta_01537
tpiA		Triosephosphate isomerase	12	12	1	23	649				758	761	758	Marseille-P9602.fasta_01011	Chryseobacterium_aquaticum.fasta_02646	Chryseobacterium_aureum.fasta_04357	Chryseobacterium_balustinum.fasta_01294	Chryseobacterium_formosense.fasta_02752	Chryseobacterium_indoltheticum.fasta_01905	Chryseobacterium_lactis.fasta_02725	Chryseobacterium_piscium.fasta_01536	Chryseobacterium_scophthalmum.fasta_03362	Chryseobacterium_soldanellicola.fasta_00353	Chryseobacterium_taihuense.fasta_01329	Chryseobacterium_ureilyticum.fasta_03165
dapb1		Dipeptidyl aminopeptidase BI	6	6	1	23	644	242	1		2126	2132	2130	Marseille-P9602.fasta_01012	Chryseobacterium_aquaticum.fasta_02645		Chryseobacterium_balustinum.fasta_01293	Chryseobacterium_formosense.fasta_02751			Chryseobacterium_piscium.fasta_01535	Chryseobacterium_scophthalmum.fasta_03363
group_1076		hypothetical protein	12	12	1	23	645				347	437	356	Marseille-P9602.fasta_01013	Chryseobacterium_aquaticum.fasta_02644	Chryseobacterium_aureum.fasta_04358	Chryseobacterium_balustinum.fasta_01292	Chryseobacterium_formosense.fasta_02750	Chryseobacterium_indoltheticum.fasta_01906	Chryseobacterium_lactis.fasta_02727	Chryseobacterium_piscium.fasta_01534	Chryseobacterium_scophthalmum.fasta_03364	Chryseobacterium_soldanellicola.fasta_00352	Chryseobacterium_taihuense.fasta_01326	Chryseobacterium_ureilyticum.fasta_03166
group_621		hypothetical protein	12	12	1	23	640				1100	1130	1110	Marseille-P9602.fasta_01014	Chryseobacterium_aquaticum.fasta_02643	Chryseobacterium_aureum.fasta_04360	Chryseobacterium_balustinum.fasta_01291	Chryseobacterium_formosense.fasta_02749	Chryseobacterium_indoltheticum.fasta_01907	Chryseobacterium_lactis.fasta_02728	Chryseobacterium_piscium.fasta_01533	Chryseobacterium_scophthalmum.fasta_03365	Chryseobacterium_soldanellicola.fasta_00351	Chryseobacterium_taihuense.fasta_01325	Chryseobacterium_ureilyticum.fasta_03167
group_1529		hypothetical protein	12	12	1	23	639				554	566	564	Marseille-P9602.fasta_01015	Chryseobacterium_aquaticum.fasta_02642	Chryseobacterium_aureum.fasta_04361	Chryseobacterium_balustinum.fasta_01290	Chryseobacterium_formosense.fasta_02748	Chryseobacterium_indoltheticum.fasta_01908	Chryseobacterium_lactis.fasta_02729	Chryseobacterium_piscium.fasta_01532	Chryseobacterium_scophthalmum.fasta_03366	Chryseobacterium_soldanellicola.fasta_00350	Chryseobacterium_taihuense.fasta_01324	Chryseobacterium_ureilyticum.fasta_03168
folP		Dihydropteroate synthase	12	12	1	23	638				764	884	828	Marseille-P9602.fasta_01016	Chryseobacterium_aquaticum.fasta_02641	Chryseobacterium_aureum.fasta_04362	Chryseobacterium_balustinum.fasta_01289	Chryseobacterium_formosense.fasta_02747	Chryseobacterium_indoltheticum.fasta_01909	Chryseobacterium_lactis.fasta_02730	Chryseobacterium_piscium.fasta_01531	Chryseobacterium_scophthalmum.fasta_03367	Chryseobacterium_soldanellicola.fasta_00349	Chryseobacterium_taihuense.fasta_01323	Chryseobacterium_ureilyticum.fasta_03169
group_1075		hypothetical protein	12	12	1	23	637				236	296	241	Marseille-P9602.fasta_01017	Chryseobacterium_aquaticum.fasta_02638	Chryseobacterium_aureum.fasta_04372	Chryseobacterium_balustinum.fasta_01287	Chryseobacterium_formosense.fasta_02746	Chryseobacterium_indoltheticum.fasta_01911	Chryseobacterium_lactis.fasta_02738	Chryseobacterium_piscium.fasta_01529	Chryseobacterium_scophthalmum.fasta_03368	Chryseobacterium_soldanellicola.fasta_00348	Chryseobacterium_taihuense.fasta_01318	Chryseobacterium_ureilyticum.fasta_03177
group_1074		hypothetical protein	12	12	1	23	628				2396	2429	2406	Marseille-P9602.fasta_01018	Chryseobacterium_aquaticum.fasta_02637	Chryseobacterium_aureum.fasta_04373	Chryseobacterium_balustinum.fasta_01286	Chryseobacterium_formosense.fasta_02745	Chryseobacterium_indoltheticum.fasta_01912	Chryseobacterium_lactis.fasta_02739	Chryseobacterium_piscium.fasta_01528	Chryseobacterium_scophthalmum.fasta_03369	Chryseobacterium_soldanellicola.fasta_00347	Chryseobacterium_taihuense.fasta_01317	Chryseobacterium_ureilyticum.fasta_03178
group_2225	rhaS_13	HTH-type transcriptional activator RhaS	9	9	1	23	10461	1	9588		863	905	899	Marseille-P9602.fasta_01019	Chryseobacterium_aquaticum.fasta_00992	Chryseobacterium_aureum.fasta_02122		Chryseobacterium_formosense.fasta_03357		Chryseobacterium_lactis.fasta_00246		Chryseobacterium_scophthalmum.fasta_01990	Chryseobacterium_soldanellicola.fasta_02481	Chryseobacterium_taihuense.fasta_01343	Chryseobacterium_ureilyticum.fasta_01520
tsgA		Protein TsgA	9	9	1	23	10460	1	9587		1229	1235	1229	Marseille-P9602.fasta_01020	Chryseobacterium_aquaticum.fasta_00991	Chryseobacterium_aureum.fasta_02121		Chryseobacterium_formosense.fasta_03356		Chryseobacterium_lactis.fasta_00245		Chryseobacterium_scophthalmum.fasta_01989	Chryseobacterium_soldanellicola.fasta_02480	Chryseobacterium_taihuense.fasta_01344	Chryseobacterium_ureilyticum.fasta_01519
treA		Periplasmic trehalase	9	9	1	23	10459	1	9586		1478	1496	1481	Marseille-P9602.fasta_01021	Chryseobacterium_aquaticum.fasta_00990	Chryseobacterium_aureum.fasta_02120		Chryseobacterium_formosense.fasta_03355		Chryseobacterium_lactis.fasta_00244		Chryseobacterium_scophthalmum.fasta_01988	Chryseobacterium_soldanellicola.fasta_02479	Chryseobacterium_taihuense.fasta_01345	Chryseobacterium_ureilyticum.fasta_01518
btuB_14		Vitamin B12 transporter BtuB	9	9	1	23	10455	1	9585		2429	2456	2440	Marseille-P9602.fasta_01022	Chryseobacterium_aquaticum.fasta_00989	Chryseobacterium_aureum.fasta_02119		Chryseobacterium_formosense.fasta_03354		Chryseobacterium_lactis.fasta_00243		Chryseobacterium_scophthalmum.fasta_01987	Chryseobacterium_soldanellicola.fasta_02478	Chryseobacterium_taihuense.fasta_01346	Chryseobacterium_ureilyticum.fasta_01517
group_6949		hypothetical protein	2	2	1	23	10453	1	9583		830	833	831	Marseille-P9602.fasta_01023								Chryseobacterium_scophthalmum.fasta_01986
cinA_2		Putative competence-damage inducible protein	1	1	1	23	12183	1	979		494	494	494												Chryseobacterium_ureilyticum.fasta_01162
gloC		Hydroxyacylglutathione hydrolase GloC	12	12	1	23	10457				635	695	642	Marseille-P9602.fasta_01025	Chryseobacterium_aquaticum.fasta_00988	Chryseobacterium_aureum.fasta_02118	Chryseobacterium_balustinum.fasta_02030	Chryseobacterium_formosense.fasta_03353	Chryseobacterium_indoltheticum.fasta_03619	Chryseobacterium_lactis.fasta_00241	Chryseobacterium_piscium.fasta_01434	Chryseobacterium_scophthalmum.fasta_01985	Chryseobacterium_soldanellicola.fasta_02477	Chryseobacterium_taihuense.fasta_01347	Chryseobacterium_ureilyticum.fasta_01516
group_882		hypothetical protein	12	12	1	23	10452				1211	1220	1212	Marseille-P9602.fasta_01026	Chryseobacterium_aquaticum.fasta_00987	Chryseobacterium_aureum.fasta_02031	Chryseobacterium_balustinum.fasta_02029	Chryseobacterium_formosense.fasta_03352	Chryseobacterium_indoltheticum.fasta_03618	Chryseobacterium_lactis.fasta_00240	Chryseobacterium_piscium.fasta_01435	Chryseobacterium_scophthalmum.fasta_01984	Chryseobacterium_soldanellicola.fasta_02476	Chryseobacterium_taihuense.fasta_02758	Chryseobacterium_ureilyticum.fasta_01515
group_2585		hypothetical protein	7	7	1	23	10443	109	4		260	266	265	Marseille-P9602.fasta_01027	Chryseobacterium_aquaticum.fasta_00986		Chryseobacterium_balustinum.fasta_02027	Chryseobacterium_formosense.fasta_03351	Chryseobacterium_indoltheticum.fasta_03617		Chryseobacterium_piscium.fasta_01436	Chryseobacterium_scophthalmum.fasta_01983
group_2964		hypothetical protein	6	6	1	23	10441	109	1		227	227	227	Marseille-P9602.fasta_01028	Chryseobacterium_aquaticum.fasta_00985		Chryseobacterium_balustinum.fasta_02026		Chryseobacterium_indoltheticum.fasta_03616		Chryseobacterium_piscium.fasta_01437	Chryseobacterium_scophthalmum.fasta_01982
hemH		Ferrochelatase	12	12	1	23	10440				1022	1073	1034	Marseille-P9602.fasta_01029	Chryseobacterium_aquaticum.fasta_00984	Chryseobacterium_aureum.fasta_02028	Chryseobacterium_balustinum.fasta_02025	Chryseobacterium_formosense.fasta_03349	Chryseobacterium_indoltheticum.fasta_03615	Chryseobacterium_lactis.fasta_00237	Chryseobacterium_piscium.fasta_01438	Chryseobacterium_scophthalmum.fasta_01981	Chryseobacterium_soldanellicola.fasta_02473	Chryseobacterium_taihuense.fasta_02759	Chryseobacterium_ureilyticum.fasta_01513
nfuA_2		Fe/S biogenesis protein NfuA	12	12	1	23	10438				878	983	886	Marseille-P9602.fasta_01030	Chryseobacterium_aquaticum.fasta_00983	Chryseobacterium_aureum.fasta_02026	Chryseobacterium_balustinum.fasta_02023	Chryseobacterium_formosense.fasta_03348	Chryseobacterium_indoltheticum.fasta_03614	Chryseobacterium_lactis.fasta_00235	Chryseobacterium_piscium.fasta_01440	Chryseobacterium_scophthalmum.fasta_01980	Chryseobacterium_soldanellicola.fasta_02471	Chryseobacterium_taihuense.fasta_02760	Chryseobacterium_ureilyticum.fasta_01511
yrdA		Protein YrdA	12	12	1	23	10437				515	536	522	Marseille-P9602.fasta_01031	Chryseobacterium_aquaticum.fasta_00982	Chryseobacterium_aureum.fasta_02025	Chryseobacterium_balustinum.fasta_02022	Chryseobacterium_formosense.fasta_03347	Chryseobacterium_indoltheticum.fasta_03613	Chryseobacterium_lactis.fasta_00234	Chryseobacterium_piscium.fasta_01441	Chryseobacterium_scophthalmum.fasta_01978	Chryseobacterium_soldanellicola.fasta_02470	Chryseobacterium_taihuense.fasta_02761	Chryseobacterium_ureilyticum.fasta_01510
group_3754		hypothetical protein	5	5	1	23	10432	782	1		440	443	442	Marseille-P9602.fasta_01032			Chryseobacterium_balustinum.fasta_02021		Chryseobacterium_indoltheticum.fasta_03612		Chryseobacterium_piscium.fasta_01442	Chryseobacterium_scophthalmum.fasta_01977
recD2_1		ATP-dependent RecD-like DNA helicase	12	12	1	23	10431				1082	2132	2040	Marseille-P9602.fasta_01033	Chryseobacterium_aquaticum.fasta_00980	Chryseobacterium_aureum.fasta_02023	Chryseobacterium_balustinum.fasta_02020	Chryseobacterium_formosense.fasta_03345	Chryseobacterium_indoltheticum.fasta_03611	Chryseobacterium_lactis.fasta_00232	Chryseobacterium_piscium.fasta_01443	Chryseobacterium_scophthalmum.fasta_01976	Chryseobacterium_soldanellicola.fasta_02468	Chryseobacterium_taihuense.fasta_02763	Chryseobacterium_ureilyticum.fasta_01508
cinA_4		Putative competence-damage inducible protein	1	1	1	23	12318	1	4377		605	605	605					Chryseobacterium_formosense.fasta_02383
cirA		Colicin I receptor	1	1	1	23	3981	380	4		2024	2024	2024												Chryseobacterium_ureilyticum.fasta_02515
fgd_1		F420-dependent glucose-6-phosphate dehydrogenase	12	12	1	23	10428				824	1016	987	Marseille-P9602.fasta_01036	Chryseobacterium_aquaticum.fasta_00979	Chryseobacterium_aureum.fasta_02020	Chryseobacterium_balustinum.fasta_02016	Chryseobacterium_formosense.fasta_03344	Chryseobacterium_indoltheticum.fasta_03609	Chryseobacterium_lactis.fasta_00229	Chryseobacterium_piscium.fasta_01445	Chryseobacterium_scophthalmum.fasta_01973	Chryseobacterium_soldanellicola.fasta_02466	Chryseobacterium_taihuense.fasta_01203	Chryseobacterium_ureilyticum.fasta_01506
ribBA		Riboflavin biosynthesis protein RibBA	12	12	1	23	10426				1121	1121	1121	Marseille-P9602.fasta_01037	Chryseobacterium_aquaticum.fasta_00978	Chryseobacterium_aureum.fasta_02019	Chryseobacterium_balustinum.fasta_02015	Chryseobacterium_formosense.fasta_03343	Chryseobacterium_indoltheticum.fasta_03608	Chryseobacterium_lactis.fasta_00228	Chryseobacterium_piscium.fasta_01446	Chryseobacterium_scophthalmum.fasta_01972	Chryseobacterium_soldanellicola.fasta_02465	Chryseobacterium_taihuense.fasta_01204	Chryseobacterium_ureilyticum.fasta_01505
fmt_1		Methionyl-tRNA formyltransferase	12	12	1	23	10423				944	953	947	Marseille-P9602.fasta_01038	Chryseobacterium_aquaticum.fasta_00977	Chryseobacterium_aureum.fasta_02016	Chryseobacterium_balustinum.fasta_02014	Chryseobacterium_formosense.fasta_03342	Chryseobacterium_indoltheticum.fasta_03607	Chryseobacterium_lactis.fasta_00226	Chryseobacterium_piscium.fasta_01447	Chryseobacterium_scophthalmum.fasta_01971	Chryseobacterium_soldanellicola.fasta_02464	Chryseobacterium_taihuense.fasta_00806	Chryseobacterium_ureilyticum.fasta_01502
srmB_1		ATP-dependent RNA helicase SrmB	12	12	1	23	10421				1901	1940	1905	Marseille-P9602.fasta_01039	Chryseobacterium_aquaticum.fasta_00976	Chryseobacterium_aureum.fasta_02015	Chryseobacterium_balustinum.fasta_02013	Chryseobacterium_formosense.fasta_03341	Chryseobacterium_indoltheticum.fasta_03606	Chryseobacterium_lactis.fasta_00225	Chryseobacterium_piscium.fasta_01448	Chryseobacterium_scophthalmum.fasta_01970	Chryseobacterium_soldanellicola.fasta_02463	Chryseobacterium_taihuense.fasta_00807	Chryseobacterium_ureilyticum.fasta_01501
group_110	pal_4	Peptidoglycan-associated lipoprotein	11	11	1	23	10420	145	2		1433	1460	1449	Marseille-P9602.fasta_01040	Chryseobacterium_aquaticum.fasta_00975	Chryseobacterium_aureum.fasta_02014	Chryseobacterium_balustinum.fasta_02012	Chryseobacterium_formosense.fasta_03340	Chryseobacterium_indoltheticum.fasta_03605	Chryseobacterium_lactis.fasta_00224	Chryseobacterium_piscium.fasta_01449	Chryseobacterium_scophthalmum.fasta_01969	Chryseobacterium_soldanellicola.fasta_02462		Chryseobacterium_ureilyticum.fasta_01500
group_427		hypothetical protein	12	12	1	23	10419				1079	1124	1107	Marseille-P9602.fasta_01041	Chryseobacterium_aquaticum.fasta_00974	Chryseobacterium_aureum.fasta_02012	Chryseobacterium_balustinum.fasta_02011	Chryseobacterium_formosense.fasta_03339	Chryseobacterium_indoltheticum.fasta_03604	Chryseobacterium_lactis.fasta_00222	Chryseobacterium_piscium.fasta_01450	Chryseobacterium_scophthalmum.fasta_01968	Chryseobacterium_soldanellicola.fasta_02461	Chryseobacterium_taihuense.fasta_00809	Chryseobacterium_ureilyticum.fasta_01498
folK		2-amino-4-hydroxy-6-hydroxymethyldihydropteridine pyrophosphokinase	12	12	1	23	10417				413	428	415	Marseille-P9602.fasta_01042	Chryseobacterium_aquaticum.fasta_00973	Chryseobacterium_aureum.fasta_02011	Chryseobacterium_balustinum.fasta_02010	Chryseobacterium_formosense.fasta_03338	Chryseobacterium_indoltheticum.fasta_03603	Chryseobacterium_lactis.fasta_00221	Chryseobacterium_piscium.fasta_01451	Chryseobacterium_scophthalmum.fasta_01967	Chryseobacterium_soldanellicola.fasta_02460	Chryseobacterium_taihuense.fasta_00810	Chryseobacterium_ureilyticum.fasta_01497
sppA		Protease 4	12	12	1	23	10416				1754	1763	1755	Marseille-P9602.fasta_01043	Chryseobacterium_aquaticum.fasta_00972	Chryseobacterium_aureum.fasta_02010	Chryseobacterium_balustinum.fasta_02009	Chryseobacterium_formosense.fasta_03337	Chryseobacterium_indoltheticum.fasta_03602	Chryseobacterium_lactis.fasta_00220	Chryseobacterium_piscium.fasta_01452	Chryseobacterium_scophthalmum.fasta_01966	Chryseobacterium_soldanellicola.fasta_02459	Chryseobacterium_taihuense.fasta_00811	Chryseobacterium_ureilyticum.fasta_01496
group_2808		hypothetical protein	10	10	1	23	10415	683	1		257	263	258	Marseille-P9602.fasta_01044		Chryseobacterium_aureum.fasta_02009	Chryseobacterium_balustinum.fasta_02008	Chryseobacterium_formosense.fasta_03336	Chryseobacterium_indoltheticum.fasta_03601	Chryseobacterium_lactis.fasta_00219	Chryseobacterium_piscium.fasta_01453	Chryseobacterium_scophthalmum.fasta_01965	Chryseobacterium_soldanellicola.fasta_02458		Chryseobacterium_ureilyticum.fasta_01495
ftsY		Signal recognition particle receptor FtsY	12	12	1	23	10414				953	1025	959	Marseille-P9602.fasta_01045	Chryseobacterium_aquaticum.fasta_00970	Chryseobacterium_aureum.fasta_02008	Chryseobacterium_balustinum.fasta_02007	Chryseobacterium_formosense.fasta_03335	Chryseobacterium_indoltheticum.fasta_03600	Chryseobacterium_lactis.fasta_00218	Chryseobacterium_piscium.fasta_01454	Chryseobacterium_scophthalmum.fasta_01964	Chryseobacterium_soldanellicola.fasta_02457	Chryseobacterium_taihuense.fasta_00813	Chryseobacterium_ureilyticum.fasta_01494
group_3436		hypothetical protein	12	12	1	23	10411				149	152	151	Marseille-P9602.fasta_01046	Chryseobacterium_aquaticum.fasta_00968	Chryseobacterium_aureum.fasta_02006	Chryseobacterium_balustinum.fasta_02006	Chryseobacterium_formosense.fasta_03334	Chryseobacterium_indoltheticum.fasta_03599	Chryseobacterium_lactis.fasta_00215	Chryseobacterium_piscium.fasta_01455	Chryseobacterium_scophthalmum.fasta_01963	Chryseobacterium_soldanellicola.fasta_02456	Chryseobacterium_taihuense.fasta_00814	Chryseobacterium_ureilyticum.fasta_01492
rpmG2		50S ribosomal protein L33 2	12	12	1	23	10409				182	182	182	Marseille-P9602.fasta_01047	Chryseobacterium_aquaticum.fasta_00967	Chryseobacterium_aureum.fasta_02005	Chryseobacterium_balustinum.fasta_02005	Chryseobacterium_formosense.fasta_03333	Chryseobacterium_indoltheticum.fasta_03598	Chryseobacterium_lactis.fasta_00214	Chryseobacterium_piscium.fasta_01456	Chryseobacterium_scophthalmum.fasta_01962	Chryseobacterium_soldanellicola.fasta_02455	Chryseobacterium_taihuense.fasta_00815	Chryseobacterium_ureilyticum.fasta_01491
rpmB		50S ribosomal protein L28	12	12	1	23	10408				242	242	242	Marseille-P9602.fasta_01048	Chryseobacterium_aquaticum.fasta_00966	Chryseobacterium_aureum.fasta_02004	Chryseobacterium_balustinum.fasta_02004	Chryseobacterium_formosense.fasta_03332	Chryseobacterium_indoltheticum.fasta_03597	Chryseobacterium_lactis.fasta_00213	Chryseobacterium_piscium.fasta_01457	Chryseobacterium_scophthalmum.fasta_01961	Chryseobacterium_soldanellicola.fasta_02454	Chryseobacterium_taihuense.fasta_00816	Chryseobacterium_ureilyticum.fasta_01490
group_3753		hypothetical protein	5	5	1	23	10406	848	1		1712	1712	1712	Marseille-P9602.fasta_01049			Chryseobacterium_balustinum.fasta_02003		Chryseobacterium_indoltheticum.fasta_03596		Chryseobacterium_piscium.fasta_01458	Chryseobacterium_scophthalmum.fasta_01960
lnt		Apolipoprotein N-acyltransferase	12	12	1	23	10404				1634	1643	1639	Marseille-P9602.fasta_01050	Chryseobacterium_aquaticum.fasta_00965	Chryseobacterium_aureum.fasta_02002	Chryseobacterium_balustinum.fasta_02002	Chryseobacterium_formosense.fasta_03331	Chryseobacterium_indoltheticum.fasta_03595	Chryseobacterium_lactis.fasta_00210	Chryseobacterium_piscium.fasta_01459	Chryseobacterium_scophthalmum.fasta_01959	Chryseobacterium_soldanellicola.fasta_02453	Chryseobacterium_taihuense.fasta_00817	Chryseobacterium_ureilyticum.fasta_01488
group_2963		hypothetical protein	6	6	1	23	10403	294	1		422	446	426	Marseille-P9602.fasta_01051	Chryseobacterium_aquaticum.fasta_00964		Chryseobacterium_balustinum.fasta_02001		Chryseobacterium_indoltheticum.fasta_03594		Chryseobacterium_piscium.fasta_01460	Chryseobacterium_scophthalmum.fasta_01958
proC_1		Pyrroline-5-carboxylate reductase	12	12	1	23	10402				803	1385	851	Marseille-P9602.fasta_01052	Chryseobacterium_aquaticum.fasta_00963	Chryseobacterium_aureum.fasta_01997	Chryseobacterium_balustinum.fasta_02000	Chryseobacterium_formosense.fasta_03329	Chryseobacterium_indoltheticum.fasta_03593	Chryseobacterium_lactis.fasta_00208	Chryseobacterium_piscium.fasta_01461	Chryseobacterium_scophthalmum.fasta_01957	Chryseobacterium_soldanellicola.fasta_02451	Chryseobacterium_taihuense.fasta_00819	Chryseobacterium_ureilyticum.fasta_01486
[truncated: 15,148 more rows]

## Sheet: specific genes Marseille P9602
Annotation	Marseille-P9602.fasta
[truncated: 100 more rows]
